# Supplementary material for: Discovery of GLO1 New Related Genes and Pathways by RNA-Seq on A2E-Stressed Retinal Epithelial Cells Could Improve Knowledge on Retinitis Pigmentosa
Source: Antioxidants (Basel). 2020 May 13;9(5):416. doi: 10.3390/antiox9050416 (PMC7278727; doi:10.3390/antiox9050416)
Supplement: Supplementary file 1 [file antioxidants-09-00416-s001.zip]

Archive with 9 entries (8 files):
- Figure S1.pdf
- Table S1_Revised.xlsx
- Table S2_Revised.xlsx
- Table S3_Revised.xlsx
- __MACOSX/
- __MACOSX/._Figure S1.pdf
- __MACOSX/._Table S1_Revised.xlsx
- __MACOSX/._Table S2_Revised.xlsx
- __MACOSX/._Table S3_Revised.xlsx
