# Supplementary material for: Discovery of GLO1 New Related Genes and Pathways by RNA-Seq on A2E-Stressed Retinal Epithelial Cells Could Improve Knowledge on Retinitis Pigmentosa
Source: Antioxidants (Basel). 2020 May 13;9(5):416. doi: 10.3390/antiox9050416 (PMC7278727; doi:10.3390/antiox9050416)
Supplement: Supplementary file 1 [file antioxidants-09-00416-s001.zip › Table S1_Revised.xlsx]

## Sheet: Table S1
Name	Chromosome	Region	ENSEMBL Identifier	Due to Time (h) - Log fold change	Due to Time (h) - BH adjusted p-value	3 vs. 0 - Log fold change	3 vs. 0 - BH adjusted p-value	6 vs. 0 - Log fold change	6 vs. 0 - BH adjusted p-value	6 vs. 3 - Log fold change	6 vs. 3 - BH adjusted p-value	Database object name	Synonym	Taxon ID	Date	Assigned by	0h_R1 (GE) - Total counts	0h_R1 (GE) - RPKM	0h_R1 (GE) - TPM	0h_R1 (GE) - CPM	0h_R2 (GE) - Total counts	0h_R2 (GE) - RPKM	0h_R2 (GE) - TPM	0h_R2 (GE) - CPM	0h_R3 (GE) - Total counts	0h_R3 (GE) - RPKM	0h_R3 (GE) - TPM	0h_R3 (GE) - CPM	3h_Treated_R1 (GE) - Total counts	3h_Treated_R1 (GE) - RPKM	3h_Treated_R1 (GE) - TPM	3h_Treated_R1 (GE) - CPM	3h_Treated_R2 (GE) - Total counts	3h_Treated_R2 (GE) - RPKM	3h_Treated_R2 (GE) - TPM	3h_Treated_R2 (GE) - CPM	3h_Treated_R3 (GE) - Total counts	3h_Treated_R3 (GE) - RPKM	3h_Treated_R3 (GE) - TPM	3h_Treated_R3 (GE) - CPM	6h_Treated_R1 (GE) - Total counts	6h_Treated_R1 (GE) - RPKM	6h_Treated_R1 (GE) - TPM	6h_Treated_R1 (GE) - CPM	6h_Treated_R2 (GE) - Total counts	6h_Treated_R2 (GE) - RPKM	6h_Treated_R2 (GE) - TPM	6h_Treated_R2 (GE) - CPM	6h_Treated_R3 (GE) - Total counts
ACADS	12	120725735..120740008	ENSG00000122971	0.417993	0.0517537	0.417993	0.0368975	0.359949	0.0759418	-0.0580434	0.928536	Short-chain acyl-CoA dehydrogenase	D4QEZ8_HUMAN|ACADS	taxon:9606	20150627	InterPro	139	4.53434	18.4602	12.0909	134	4.63354	18.9063	12.2672	129	4.30892	17.5977	11.4633	92	5.25493	22.0385	15.7998	86	4.87875	20.5047	14.6375	103	5.78199	24.3188	17.4226	90	4.40818	17.7298	13.5837	132	6.50481	26.2558	19.984	81
ACTRT3	3	complement(169766921..169769895)	ENSG00000184378	0.482495	0.382746	0.482495	0.297252	0.453776	0.311649	-0.0287186	0.990167	Actin-related protein T3	ACTT3_HUMAN|ACTRT3|ARPM1	taxon:9606	20150627	Ensembl	28	1.20632	4.91114	2.43557	29	1.32437	5.40384	2.65484	25	1.10287	4.50413	2.22158	14	1.05611	4.42921	2.40432	23	1.72322	7.24247	3.91469	23	1.70518	7.17193	3.89048	17	1.09969	4.42296	2.56582	25	1.62706	6.56743	3.78485	24
ACY1	3	51983278..51989202	ENSG00000243989	0.844324	0	0.718068	0	0.844324	0	0.126257	0.433348	Aminoacylase-1	C9JYZ0_HUMAN|ACY1	taxon:9606	20150627	InterPro	732	13.1896	53.6972	63.6727	577	11.0206	44.9673	52.8221	646	11.9188	48.6765	57.4056	573	18.0781	75.8175	98.4053	562	17.6103	74.0136	95.6546	545	16.8988	71.0757	92.1875	776	20.9942	84.4388	117.122	643	17.5022	70.6452	97.3463	640
ADCY6	12	complement(48766194..48789037)	ENSG00000174233	-0.0440043	0.886006	-0.0161451	0.945446	-0.0440043	0.7415	-0.0278592	0.933734	Adenylate cyclase type 6	ADCY6_HUMAN|ADCY6|KIAA0422	taxon:9606	20150627	UniProt	955	9.809	39.9343	83.0702	982	10.6916	43.6249	89.8983	953	10.0229	40.9338	84.6866	501	9.01029	37.7881	86.0402	507	9.05608	38.0615	86.2934	487	8.60777	36.2039	82.3767	539	8.31242	33.4327	81.3515	542	8.40973	33.9448	82.0555	565
ADGRA3	4	complement(22345071..22516054)	ENSG00000152990	-0.819432	0	-0.458325	1.2669e-07	-0.819432	0	-0.361107	0.000779737	Adhesion G protein-coupled receptor A3	AGRA3_HUMAN|ADGRA3|GPR125|UNQ556/PRO1113	taxon:9606	20150627	UniProt	1214	11.3369	46.1547	105.599	1052	10.4136	42.4906	96.3065	1106	10.5757	43.1915	98.2826	402	6.57327	27.5675	69.0383	421	6.83705	28.7352	71.6558	460	7.3922	31.0913	77.8097	351	4.92153	19.7945	52.9766	375	5.29015	21.353	56.7728	395
AGL	1	99850084..99924023	ENSG00000162688	-0.997501	1.06797e-11	-0.80887	1.07953e-06	-0.997501	8.85154e-10	-0.188631	0.687235	Glycogen debranching enzyme	G1UI17_HUMAN|AGL	taxon:9606	20150627	InterPro	218	2.23275	9.08995	18.9626	213	2.31245	9.43549	19.4993	226	2.37013	9.67966	20.0831	72	1.29121	5.41517	12.3651	58	1.03305	4.34178	9.87182	66	1.16324	4.89252	11.164	63	0.968817	3.89659	9.50861	72	1.11398	4.49644	10.9004	58
AKR1B1	7	complement(134442350..134459284)	ENSG00000085662	-0.214909	0.0193334	-0.112176	0.247358	-0.214909	0.00590696	-0.102733	0.47546	Aldo-keto reductase family 1, member B1 (Aldose reductase), isoform CRA_a	A0A024R7A8_HUMAN|AKR1B1|hCG_20344	taxon:9606	20150627	Ensembl	6275	148.098	602.936	545.828	5818	145.552	593.897	532.615	5913	142.897	583.596	525.448	2954	122.075	511.967	507.311	2884	118.37	497.494	490.868	2872	116.644	490.598	485.803	3134	111.059	446.679	473.016	2965	105.712	426.691	448.883	3007
ALDOA	16	30053090..30070457	ENSG00000149925	0.719887	0	0.442999	2.60472e-10	0.719887	0	0.276888	0.000564364	Fructose-bisphosphate aldolase	H3BMQ8_HUMAN|ALDOA	taxon:9606	20150627	InterPro	27308	383.372	1560.78	2375.37	26005	386.986	1579.02	2380.66	26790	385.108	1572.79	2380.64	18787	461.814	1936.79	3226.42	18880	460.939	1937.26	3213.45	19284	465.873	1959.44	3261.92	26136	550.918	2215.8	3944.72	25553	541.918	2187.38	3868.57	25762
ALDOC	17	complement(28573115..28577264)	ENSG00000109107	0.606837	1.19854e-12	0.606837	2.44292e-12	0.457223	1.82953e-07	-0.149614	0.319185	Fructose-bisphosphate aldolase	A0A024QZ64_HUMAN|ALDOC|hCG_31801	taxon:9606	20150627	InterPro	644	18.9991	77.3488	56.0181	612	19.1384	78.0906	56.0262	651	19.6656	80.3147	57.8499	478	24.6919	103.555	82.0903	526	26.9863	113.42	89.5272	515	26.1453	109.966	87.113	503	22.2808	89.6138	75.918	531	23.6648	95.5198	80.3902	503
ANK2	4	112818109..113383740	ENSG00000145362	-0.860439	4.69653e-14	-0.384951	0.00101401	-0.860439	4.39759e-14	-0.475488	0.0014911	Ankyrin 2, neuronal, isoform CRA_a	A0A024RDI4_HUMAN|ANK2|hCG_22680	taxon:9606	20150627	InterPro	385	1.82488	7.42943	33.4891	348	1.74848	7.13435	31.8581	381	1.84918	7.55208	33.8569	157	1.30303	5.46473	26.9627	141	1.16226	4.88482	23.9987	148	1.20719	5.07739	25.0344	140	0.996366	4.0074	21.1303	116	0.830602	3.35262	17.5617	104
ANKH	5	complement(14704804..14871778)	ENSG00000154122	0.564254	8.65625e-05	0.514668	0.000873303	0.564254	0.000136747	0.0495862	0.00920223	Progressive ankylosis protein homolog	D6RGI5_HUMAN|ANKH	taxon:9606	20150627	InterPro	192	1.52647	6.21456	16.701	164	1.3821	5.6394	15.0136	182	1.48163	6.051	16.1731	144	2.00461	8.40709	24.7301	110	1.52087	6.392	18.7224	148	2.02484	8.51637	25.0344	151	1.80253	7.24979	22.7905	144	1.72946	6.98076	21.8007	172
ANKRD12	18	9136228..9285985	ENSG00000101745	-1.09888	0	-0.885035	2.35404e-09	-1.09888	6.38496e-14	-0.21385	0.552387	Ankyrin repeat domain-containing protein 12	ANR12_HUMAN|ANKRD12|ANCO2|KIAA0874	taxon:9606	20150627	UniProt	330	2.32661	9.47208	28.7049	294	2.19718	8.96518	26.9146	362	2.61336	10.673	32.1685	102	1.25919	5.28088	17.5172	88	1.07896	4.53471	14.9779	89	1.07979	4.54157	15.0545	104	1.10093	4.42797	15.6968	83	0.883995	3.56813	12.5657	83
ANKRD17	4	complement(73073376..73258798)	ENSG00000132466	-0.561498	5.184e-13	-0.460703	5.96312e-08	-0.561498	1.28321e-11	-0.100795	0.634138	Ankyrin repeat domain-containing protein 17	H0YM23_HUMAN|ANKRD17	taxon:9606	20150627	InterPro	1296	9.29659	37.8482	112.732	1209	9.19292	37.5099	110.679	1272	9.34298	38.1569	113.034	482	6.05404	25.3899	82.7772	492	6.13754	25.7953	83.7403	461	5.69063	23.9345	77.9788	502	5.40679	21.7462	75.7671	466	5.04971	20.3825	70.5496	534
ANKRD28	3	complement(15667236..15859771)	ENSG00000206560	-0.610489	1.94314e-10	-0.16392	0.156933	-0.610489	6.64138e-11	-0.446569	6.85603e-05	Serine/threonine-protein phosphatase 6 regulatory ankyrin repeat subunit A	ANR28_HUMAN|ANKRD28|KIAA0379	taxon:9606	20150628	IntAct	678	5.19388	21.1453	58.9755	650	5.27818	21.5366	59.505	748	5.86737	23.9625	66.4696	328	4.39963	18.4515	56.3297	321	4.2764	17.9731	54.6354	320	4.21845	17.7426	54.1285	259	2.97906	11.9818	39.091	247	2.85838	11.5375	37.3943	292
ANKRD50	4	complement(124664052..124712732)	ENSG00000151458	0.351838	0.00357048	-0.00212815	0.989262	0.34971	0.003207	0.351838	0.0250253	Ankyrin repeat domain-containing protein 50	ANR50_HUMAN|ANKRD50|KIAA1223	taxon:9606	20150628	IntAct	256	2.51461	10.2375	22.268	210	2.18655	8.92178	19.2247	260	2.61507	10.68	23.1044	124	2.13271	8.94434	21.2954	130	2.22067	9.3332	22.1265	125	2.11291	8.88681	21.1439	180	2.65473	10.6774	27.1675	182	2.70062	10.9007	27.5537	181
ANTXR1	2	69013178..69249327	ENSG00000169604	0.3247	7.38084e-05	-0.231327	0.00411876	0.0933738	0.36807	0.3247	0.000115604	Anthrax toxin receptor 1	H0YC24_HUMAN|ANTXR1	taxon:9606	20150627	InterPro	3831	40.4307	164.601	333.238	3395	37.9793	154.967	310.799	3712	40.1131	163.823	329.86	1568	28.9751	121.518	269.284	1581	29.0162	121.951	269.092	1722	31.2732	131.534	291.279	2209	35.0035	140.785	333.405	2249	35.855	144.724	340.485	2388
ANTXR2	4	complement(79901149..80125454)	ENSG00000163297	-0.445412	0.000646508	-0.445412	0.000222115	-0.178403	0.194581	0.267009	0.136684	Anthrax toxin receptor 2, isoform CRA_c	A0A0C4DG84_HUMAN|ANTXR2|hCG_1818780	taxon:9606	20150627	InterPro	347	3.03874	12.3713	30.1836	305	2.83121	11.5522	27.9216	343	3.07566	12.5611	30.4801	108	1.65603	6.94518	18.5476	142	2.16254	9.08885	24.1689	132	1.9892	8.36649	22.328	168	2.20898	8.88453	25.3563	179	2.36798	9.55806	27.0995	169
ANXA2	15	complement(60347134..60402883)	ENSG00000182718	0.72786	0	0.676961	0	0.72786	0	0.0508995	0.738454	Annexin	A0A024R5Z7_HUMAN|ANXA2|hCG_2004404	taxon:9606	20150627	InterPro	25616	250.763	1020.9	2228.2	23928	248.294	1013.12	2190.52	24961	250.204	1021.84	2218.11	20894	358.14	1502	3588.27	20329	346.082	1454.53	3460.07	21061	354.79	1492.23	3562.5	24532	360.58	1450.26	3702.62	23977	354.575	1431.2	3629.97	23919
ANXA3	4	78551519..78610451	ENSG00000138772	-0.777224	0	-0.777224	0	-0.461823	7.86291e-09	0.3154	0.00181268	Annexin	D6RA82_HUMAN|ANXA3	taxon:9606	20150627	InterPro	1781	30.0301	122.258	154.919	1577	28.186	115.007	144.368	1629	28.1251	114.863	144.758	473	13.9648	58.5666	81.2316	558	16.3621	68.7675	94.9737	490	14.2177	59.799	82.8842	626	15.8484	63.7424	94.4824	751	19.1291	77.2121	113.697	747
AP4E1	15	50908672..51005900	ENSG00000081014	-0.27597	0.302574	-0.27597	0.205161	-0.00273108	0.988721	0.273239	0.395355	AP-4 complex subunit epsilon-1	H0YK94_HUMAN|AP4E1	taxon:9606	20150627	UniProt	180	2.11286	8.60186	15.6572	138	1.71706	7.00614	12.6334	143	1.71876	7.01944	12.7074	68	1.39761	5.86142	11.6781	58	1.18396	4.97603	9.87182	73	1.47456	6.20193	12.3481	86	1.5157	6.09618	12.98	86	1.52496	6.1553	13.0199	98
API5	11	43311963..43344529	ENSG00000166181	-0.741969	0	-0.741969	0	-0.638452	6.13822e-14	0.103517	0.65541	Apoptosis inhibitor 5	G3V1C3_HUMAN|API5	taxon:9606	20131205	HPA	1147	21.3027	86.7273	99.7713	1038	20.4351	83.3815	95.0249	1075	20.4437	83.4925	95.5279	349	11.3495	47.5984	59.9362	342	11.0461	46.4251	58.2097	328	10.483	44.091	55.4817	396	11.0429	44.4147	59.7684	433	12.1484	49.0356	65.5536	400
ARFGEF2	20	48921890..49036693	ENSG00000124198	-0.491258	6.11386e-09	-0.483615	1.31592e-06	-0.491258	4.2088e-07	-0.00764282	0.990167	ARFGEF2 protein	Q86TH5_HUMAN|ARFGEF2	taxon:9606	20150627	InterPro	638	6.16109	25.083	55.4961	594	6.0804	24.8099	54.3784	557	5.50772	22.4937	49.4968	230	3.88906	16.3102	39.4995	202	3.39234	14.2575	34.3812	237	3.93845	16.565	40.0889	261	3.78438	15.2208	39.3928	248	3.61785	14.603	37.5457	238
ARHGAP21	10	complement(24583609..24723668)	ENSG00000107863	-0.528969	1.19011e-09	-0.127622	0.0259878	-0.528969	4.83369e-10	-0.401347	5.73978e-05	Rho GTPase-activating protein 21	A0A087WW76_HUMAN|ARHGAP21	taxon:9606	20140828	GO_Central	1118	8.83001	35.9486	97.2487	1061	8.88266	36.244	97.1304	1105	8.93637	36.4963	98.1938	513	7.09441	29.7531	88.1011	531	7.29331	30.6528	90.3782	528	7.17618	30.1827	89.3119	455	5.3957	21.7016	68.6733	454	5.41672	21.8639	68.7329	427
ARHGEF12	11	120336914..120489936	ENSG00000196914	-0.342382	3.70955e-05	-0.222254	0.00887494	-0.342382	1.38311e-05	-0.120129	0.414889	Rho guanine nucleotide exchange factor 12	E9PMR6_HUMAN|ARHGEF12	taxon:9606	20150627	InterPro	2336	8.26855	33.6628	203.196	2176	8.16439	33.3132	199.204	2208	8.00267	32.6831	196.21	1030	6.38371	26.7725	176.889	997	6.13709	25.7933	169.693	985	5.99975	25.2347	166.614	1050	5.58037	22.4443	158.477	1016	5.43265	21.9282	153.816	1045
ARHGEF2	1	complement(155946851..156007070)	ENSG00000116584	0.159116	0.294871	0.0699271	0.637479	0.159116	0.138156	0.089189	0.705819	Rho/rac guanine nucleotide exchange factor (GEF) 2, isoform CRA_a	D3DVA5_HUMAN|ARHGEF2|hCG_1996334	taxon:9606	20150627	InterPro	701	6.62868	26.9866	60.9762	687	6.88611	28.0974	62.8922	714	6.91332	28.2342	63.4483	380	6.29176	26.3869	65.2601	381	6.26534	26.3324	64.8477	393	6.39502	26.8972	66.4765	470	6.67304	26.8391	70.9373	458	6.54238	26.4075	69.3385	450
ARID2	12	45729665..45908040	ENSG00000189079	-0.622838	1.50103e-07	-0.451854	0.000451896	-0.622838	4.57254e-07	-0.170983	0.576135	AT-rich interactive domain-containing protein 2	F8VWP4_HUMAN|ARID2	taxon:9606	20150627	InterPro	289	2.05855	8.38075	25.1385	263	1.98577	8.10254	24.0766	280	2.04222	8.34046	24.8817	96	1.19733	5.02147	16.4868	116	1.43692	6.03918	19.7436	106	1.2993	5.46481	17.93	102	1.09089	4.38758	15.3949	106	1.14059	4.60386	16.0478	109
ARID5A	2	96536743..96552638	ENSG00000196843	1.91836	0	0.345623	0.204481	1.91836	0	1.57274	0	AT rich interactive domain 5A (MRF1-like), isoform CRA_a	C9J1Q0_HUMAN|ARID5A|hCG_37298	taxon:9606	20150627	InterPro	61	1.47805	6.0174	5.30606	61	1.56674	6.39277	5.58431	57	1.41421	5.77564	5.0652	48	2.03647	8.54072	8.24338	38	1.60122	6.72973	6.46775	33	1.37598	5.78731	5.582	128	4.65677	18.7296	19.3191	148	5.41728	21.8661	22.4063	122
ARL1	12	complement(101393120..101407820)	ENSG00000120805	-0.112817	0.528476	-0.112817	0.396774	-0.0995048	0.45213	0.0133125	0.990167	cDNA FLJ50309, highly similar to ADP-ribosylation factor-like protein 1	B4DZG7_HUMAN|ARL1	taxon:9606	20150627	UniProt	745	12.925	52.6202	64.8035	678	12.4685	50.8752	62.0683	645	11.4582	46.7954	57.3167	305	9.2652	38.8571	52.3798	366	11.0425	46.4101	62.2946	329	9.82226	41.312	55.6508	346	9.01298	36.2503	52.2219	455	11.9247	48.1326	68.8843	332
ARMCX5	X	102599168..102604159	ENSG00000125962	-0.701514	0.00902718	-0.701514	0.00776317	-0.524323	0.046994	0.177191	0.738454	Armadillo repeat-containing X-linked protein 5	ARMX5_HUMAN|ARMCX5	taxon:9606	20150628	IntAct	117	2.05794	8.37827	10.1772	87	1.62209	6.61863	7.96451	120	2.16127	8.82666	10.6636	22	0.677563	2.84162	3.77821	44	1.34589	5.65661	7.48897	38	1.15019	4.83767	6.42775	42	1.10921	4.46126	6.33908	51	1.35512	5.46978	7.72109	39
ASIC2	17	complement(33013087..34174964)	ENSG00000108684	-0.490428	0.0249673	0.256037	0.205759	-0.23439	0.2748	-0.490428	0.0227685	Acid-sensing ion channel 2	ASIC2_HUMAN|ASIC2|ACCN|ACCN1|BNAC1|MDEG	taxon:9606	20150627	Ensembl	151	2.33045	9.48768	13.1347	171	2.79748	11.4146	15.6544	147	2.32305	9.4874	13.0629	100	2.70235	11.3333	17.1737	84	2.25451	9.4754	14.2971	109	2.89487	12.1757	18.4375	73	1.69162	6.80371	11.0179	82	1.91178	7.71664	12.4143	79
ASPM	1	complement(197084128..197146694)	ENSG00000066279	-1.42806	0	-0.774119	0	-1.42806	0	-0.65394	5.42655e-08	Abnormal spindle-like microcephaly-associated protein	A0A087WV76_HUMAN|ASPM	taxon:9606	20150627	InterPro	822	6.522	26.5523	71.5013	697	5.86206	23.919	63.8077	752	6.10951	24.9514	66.8251	201	2.79245	11.7112	34.5191	260	3.58751	15.0778	44.253	233	3.18131	13.3804	39.4123	184	2.19202	8.81633	27.7712	173	2.07356	8.36966	26.1912	138
ASXL1	20	32358344..32439319	ENSG00000171456	-0.209675	0.0613503	0.0777932	0.55908	-0.131882	0.194551	-0.209675	0.0566891	Putative Polycomb group protein ASXL1	A0A087WWN0_HUMAN|ASXL1	taxon:9606	20150627	InterPro	1467	13.4039	54.5699	127.606	1426	13.8111	56.3537	130.545	1435	13.4256	54.8304	127.519	831	13.2948	55.7569	142.713	733	11.6471	48.951	124.759	825	12.9717	54.5583	139.55	778	10.6733	42.9281	117.424	781	10.7799	43.5116	118.239	760
ATIC	2	215311817..215349773	ENSG00000138363	0.147721	0.3561	-0.120385	0.338953	0.0273362	0.834098	0.147721	0.359964	Bifunctional purine biosynthesis protein PURH	C9JLK0_HUMAN|ATIC	taxon:9606	20150627	InterPro	779	17.131	69.7436	67.761	787	18.3455	74.8552	72.0468	847	19.0726	77.8928	75.2671	412	15.8644	66.5332	70.7556	372	14.2265	59.7923	63.3158	377	14.2668	60.0057	63.7701	501	16.5425	66.5341	75.6161	496	16.4774	66.5089	75.0914	447
ATMIN	16	81035847..81047358	ENSG00000166454	-0.727645	0	-0.494568	4.57449e-08	-0.727645	0	-0.233077	0.0832105	ATM interactor	ATMIN_HUMAN|ATMIN|KIAA0431|ZNF822	taxon:9606	20150628	IntAct	944	13.022	53.0148	82.1134	828	12.1072	49.401	75.8002	926	13.0796	53.4174	82.2873	336	8.11565	34.036	57.7036	350	8.39621	35.2881	59.5713	315	7.47748	31.45	53.2827	326	6.7521	27.1571	49.2033	318	6.62663	26.7475	48.1433	312
ATP2C1	3	130850595..131016712	ENSG00000017260	-0.285145	0.00131578	-0.285145	0.00320403	-0.274179	0.00367249	0.0109657	0.990167	Calcium-transporting ATPase	B4E2Q0_HUMAN|ATP2C1|hCG_14809	taxon:9606	20150627	InterPro	875	8.85776	36.0616	76.1115	742	7.9621	32.4878	67.9272	817	8.46871	34.5864	72.6012	375	6.64701	27.8768	64.4014	341	6.00317	25.2305	58.0395	328	5.71386	24.0323	55.4817	387	5.88226	23.6585	58.4101	424	6.484	26.1718	64.1911	370
ATP5B	12	complement(56638175..56646068)	ENSG00000110955	0.29987	2.15748e-05	0.280002	0.0001711	0.29987	4.10552e-05	0.0198683	0.959402	ATP synthase subunit beta, mitochondrial	F8W079_HUMAN|ATP5B	taxon:9606	20150627	UniProt	8644	321.566	1309.16	751.894	8293	327.021	1334.34	759.192	8431	321.154	1311.6	749.205	5486	357.347	1498.67	942.149	5319	344.109	1446.24	905.314	5303	339.482	1427.85	897.01	6051	337.987	1359.39	913.28	6126	344.266	1389.58	927.44	6156
ATXN1	6	complement(16299112..16761491)	ENSG00000124788	-0.324771	0.0249515	0.117927	0.461583	-0.206844	0.105155	-0.324771	0.0247415	Ataxin 1, isoform CRA_c	A0A024R005_HUMAN|ATXN1|hCG_36750	taxon:9606	20150627	InterPro	382	2.00142	8.14817	33.2281	325	1.80496	7.36479	29.7525	361	1.9367	7.90953	32.0796	182	1.66965	7.00233	31.2561	205	1.86784	7.85029	34.8918	219	1.97451	8.30472	37.0442	185	1.45534	5.8534	27.9221	176	1.393	5.62265	26.6453	182
AUTS2	7	69598919..70793068	ENSG00000158321	0.365981	0.00121048	0.365981	0.00116422	0.299483	0.00847909	-0.0664981	0.00768253	Autism susceptibility gene 2 protein	AUTS2_HUMAN|AUTS2|KIAA0442	taxon:9606	20061026	UniProt	312	2.58645	10.5299	27.1392	281	2.46925	10.0753	25.7245	315	2.67387	10.9201	27.9919	182	2.6418	11.0794	31.2561	217	3.12838	13.1482	36.9342	213	3.03857	12.7801	36.0293	227	2.82548	11.3641	34.2612	232	2.90535	11.7271	35.1234	197
BCAS4	20	50794894..50882676	ENSG00000124243	0.861086	1.42634e-14	0.354922	0.00706862	0.861086	2.81906e-15	0.506164	0.000161936	Breast carcinoma-amplified sequence 4	BCAS4_HUMAN|BCAS4	taxon:9606	20150627	UniProt	226	2.57445	10.4811	19.6585	199	2.40291	9.80462	18.2177	176	2.0529	8.38411	15.6399	123	2.45336	10.2891	21.1237	138	2.7338	11.4898	23.4881	141	2.76399	11.6252	23.8503	205	3.50629	14.1023	30.9407	232	3.99232	16.1145	35.1234	204
BICC1	10	58513140..58831437	ENSG00000122870	-0.535733	3.52535e-06	-0.535733	1.2399e-06	-0.210826	0.0770875	0.324907	0.0291914	Protein bicaudal C homolog 1	BICC1_HUMAN|BICC1	taxon:9606	20150627	InterPro	431	5.66755	23.0737	37.4903	393	5.47796	22.3518	35.9776	446	6.00527	24.5257	39.633	159	3.66096	15.3536	27.3062	127	2.90424	12.2061	21.6159	172	3.89213	16.3701	29.094	212	4.18573	16.8351	31.9972	208	4.13183	16.6776	31.49	224
BMP2K	4	78776342..78916372	ENSG00000138756	-0.70455	1.4412e-05	-0.70455	1.39512e-05	-0.440876	0.00609457	0.263674	0.394726	BMP2 inducible kinase, isoform CRA_d	K4DI97_HUMAN|BMP2K|hCG_22989	taxon:9606	20150627	InterPro	273	2.37291	9.66056	23.7468	225	2.07305	8.45867	20.5979	201	1.78893	7.30604	17.8615	88	1.33931	5.6169	15.1129	74	1.11856	4.70117	12.5951	62	0.927364	3.90045	10.4874	107	1.39643	5.61646	16.1496	96	1.26052	5.08794	14.5338	99
BMPR1B	4	94757968..95158448	ENSG00000138696	-1.98765	0.033441	-1.98765	0.062875	-1.59055	0.0973338	0.397099	0.896427	Bone morphogenetic protein receptor type-1B	D6RAW8_HUMAN|BMPR1B	taxon:9606	20150627	InterPro	12	0.164222	0.668579	1.04381	7	0.101545	0.414333	0.640823	13	0.182169	0.74398	1.15522	0	0	0	0	3	0.0713974	0.300074	0.510612	1	0.02355	0.0990502	0.169151	1	0.0205479	0.082644	0.15093	2	0.0413468	0.166891	0.302788	3
BPGM	7	134646808..134679813	ENSG00000172331	0.446622	0.0792713	0.446622	0.055673	0.00649057	0.979226	-0.440131	0.168044	2,3-bisphosphoglycerate mutase, isoform CRA_a	A0A024R782_HUMAN|BPGM|hCG_20346	taxon:9606	20150627	InterPro	77	2.61966	10.6651	6.69781	94	3.38993	13.832	8.60534	80	2.78692	11.3818	7.10905	54	3.21683	13.491	9.2738	69	4.08239	17.1577	11.7441	56	3.27856	13.7895	9.47248	50	2.55412	10.2727	7.54652	52	2.67251	10.7872	7.87249	46
BTD	3	15601341..15645822	ENSG00000169814	-0.523991	7.36293e-06	-0.293154	0.0170365	-0.523991	3.37203e-06	-0.230837	0.235305	Biotinidase	C9J387_HUMAN|BTD	taxon:9606	20150627	GOC	361	8.41887	34.2748	31.4014	373	9.22069	37.6233	34.1467	339	8.09517	33.0608	30.1246	140	5.71681	23.9756	24.0432	165	6.69177	28.1246	28.0836	153	6.14014	25.8252	25.8802	137	4.79716	19.2942	20.6775	145	5.10829	20.619	21.9521	156
C1D	2	complement(68041130..68110948)	ENSG00000197223	-0.422265	0.0543375	-0.422265	0.0326259	-0.0270388	0.943742	0.395226	0.136399	Nuclear nucleic acid-binding protein C1D	J3KPZ4_HUMAN|C1D	taxon:9606	20120912	HPA	151	3.64242	14.829	13.1347	132	3.37517	13.7717	12.0841	158	3.90256	15.9382	14.0404	59	2.49198	10.4511	10.1325	59	2.475	10.4021	10.042	54	2.24154	9.42784	9.13418	83	3.00613	12.0907	12.5272	78	2.84229	11.4726	11.8087	93
C2CD3	11	complement(74012714..74171210)	ENSG00000168014	-0.957441	0	-0.496586	1.03046e-06	-0.957441	0	-0.460856	0.000420997	C2 domain-containing protein 3	C2CD3_HUMAN|C2CD3	taxon:9606	20150627	Ensembl	580	3.98543	16.2254	50.451	549	3.99879	16.3163	50.2588	552	3.88388	15.8619	49.0525	213	2.56275	10.7479	36.58	190	2.27045	9.54239	32.3387	220	2.60142	10.9415	37.2133	174	1.79521	7.22034	26.2619	169	1.75427	7.08087	25.5856	165
CAND1	12	67269281..67319951	ENSG00000111530	-0.794639	0	-0.675568	0	-0.794639	0	-0.119071	0.0532308	Cullin-associated NEDD8-dissociated protein 1	H0YH27_HUMAN|CAND1	taxon:9606	20141106	HPA	1439	9.10304	37.0602	125.171	1258	8.43557	34.4197	115.165	1318	8.5373	34.8665	117.122	430	4.76292	19.9751	73.8469	433	4.76348	20.0203	73.6983	451	4.90956	20.6494	76.2873	439	4.16973	16.7707	66.2584	457	4.3672	17.6276	69.1871	462
CANX	5	179678628..179730925	ENSG00000127022	-0.534625	8.25581e-15	-0.534625	4.81955e-14	-0.400281	2.16942e-08	0.134343	0.240954	Calnexin	D6RAQ8_HUMAN|CANX	taxon:9606	20150627	InterPro	10274	142.338	579.484	893.679	9908	145.504	593.702	907.039	10068	142.825	583.3	894.674	3587	87.0146	364.929	616.021	3762	90.638	380.939	640.307	3573	85.1833	358.277	604.378	4601	95.7085	384.941	694.431	4509	94.3675	380.902	682.636	4348
CBR4	4	complement(168863770..169010275)	ENSG00000145439	-0.46653	0.0196348	-0.438303	0.0429307	-0.46653	0.0227197	-0.0282271	0.990167	Carbonyl reductase family member 4	D6RAV8_HUMAN|CBR4	taxon:9606	20150627	InterPro	132	2.23136	9.0843	11.482	158	2.83114	11.5519	14.4643	122	2.11172	8.6243	10.8413	53	1.56874	6.57912	9.10206	58	1.70504	7.16606	9.87182	48	1.3963	5.87277	8.11927	60	1.52288	6.12503	9.05582	53	1.35342	5.46292	8.02388	62
CBX4	17	complement(79833156..79839429)	ENSG00000141582	0.526292	2.51493e-05	0.526292	1.11323e-05	0.334794	0.00840421	-0.191498	0.378647	E3 SUMO-protein ligase CBX4	F8WCW6_HUMAN|CBX4	taxon:9606	20150627	UniProt	219	6.56854	26.7418	19.0496	186	5.91352	24.129	17.0276	215	6.60303	26.9669	19.1056	156	8.19274	34.3594	26.791	148	7.71964	32.4446	25.1902	163	8.41304	35.3849	27.5717	153	6.89023	27.7126	23.0923	160	7.24947	29.2616	24.223	146
CCDC174	3	14651746..14672659	ENSG00000154781	-0.38613	0.120628	0.14055	0.560269	-0.24558	0.242999	-0.38613	0.109977	Coiled-coil domain-containing protein 174	CC174_HUMAN|CCDC174|C3orf19	taxon:9606	20141106	HPA	190	4.6154	18.7902	16.5271	146	3.75939	15.3394	13.3657	143	3.5569	14.5264	12.7074	96	4.08325	17.1247	16.4868	87	3.67524	15.4465	14.8077	93	3.88758	16.351	15.7311	82	2.9908	12.029	12.3763	89	3.26593	13.1825	13.4741	66
CCDC50	3	191329077..191398670	ENSG00000152492	-0.496528	1.43755e-08	-0.496528	5.21164e-09	-0.140688	0.167931	0.35584	0.000362774	Coiled-coil domain-containing protein 50	CCD50_HUMAN|CCDC50|C3orf6	taxon:9606	20150628	IntAct	1298	12.1846	49.6056	112.906	1171	11.652	47.5437	107.201	1252	12.0343	49.1482	111.257	443	7.28146	30.5376	76.0795	435	7.10126	29.8456	74.0387	501	8.09307	34.0391	84.7449	679	9.57023	38.4916	102.482	676	9.58613	38.6932	102.342	626
CCPG1	15	complement(55340032..55408510)	ENSG00000260916	-0.611695	2.81163e-12	-0.436979	2.70171e-06	-0.611695	1.28117e-11	-0.174715	0.28327	Cell cycle progression protein 1	CCPG1_HUMAN|CCPG1|CCP8|CPR8|KIAA1254	taxon:9606	20130905	UniProt	854	8.39241	34.1671	74.2848	844	8.79183	35.8734	77.2649	714	7.18466	29.3423	63.4483	311	5.35141	22.4432	53.4102	308	5.26369	22.1226	52.4228	313	5.29314	22.2627	52.9444	345	5.09055	20.4743	52.071	302	4.48329	18.0962	45.721	280
CCT4	2	complement(61868089..61888804)	ENSG00000115484	0.150099	0.227885	-0.112397	0.293159	0.037702	0.7415	0.150099	0.224884	T-complex protein 1 subunit delta	TCPD_HUMAN|CCT4|CCTD|SRB	taxon:9606	20150627	UniProt	2006	61.2297	249.277	174.491	1999	64.6773	263.903	183.001	2099	65.6029	267.924	186.524	928	49.5974	208.005	159.372	988	52.4443	220.416	168.161	1038	54.5216	229.316	175.579	1251	57.3331	230.595	188.814	1200	55.3316	223.339	181.673	1228
CD44	11	35138870..35232402	ENSG00000026508	-0.325043	3.91858e-05	-0.325043	9.88188e-06	-0.134531	0.119798	0.190511	0.0439519	CD44 molecule	C0STK4_HUMAN|CD44	taxon:9606	20150627	InterPro	9856	84.6544	344.644	857.32	9059	82.4779	336.535	829.316	9540	83.9029	342.661	847.754	3947	59.3602	248.95	677.846	3933	58.7467	246.905	669.412	3996	59.0629	248.416	675.929	5163	66.5838	267.801	779.254	5004	64.9273	262.071	757.576	5046
CD58	1	complement(116514535..116571039)	ENSG00000116815	-0.620163	0.00697798	-0.472893	0.0484946	-0.620163	0.00507252	-0.14727	0.742852	Lymphocyte function-associated antigen 3	LFA3_HUMAN|CD58|LFA3	taxon:9606	20140221	UniProt	115	5.5714	22.6822	10.0032	124	6.3679	25.983	11.3517	154	7.63953	31.2	13.6849	63	5.34424	22.4131	10.8194	44	3.70706	15.5803	7.48897	41	3.41814	14.3766	6.93521	49	3.56434	14.3358	7.39559	49	3.58611	14.4749	7.41831	52
CDC27	17	complement(47117703..47189422)	ENSG00000004897	-1.08674	0	-1.08674	0	-0.891345	0	0.195399	0.272403	Cell division cycle protein 27 homolog	F6QPS0_HUMAN|CDC27	taxon:9606	20131205	HPA	826	10.4558	42.5676	71.8492	716	9.60726	39.2006	65.547	807	10.46	42.7189	71.7126	200	4.4329	18.591	34.3474	193	4.24861	17.8563	32.8493	185	4.02986	16.9494	31.293	245	4.65652	18.7286	36.9779	266	5.08653	20.5311	40.2708	232
CEP152	15	complement(48712928..48811146)	ENSG00000103995	-0.688383	0.00729194	-0.33253	0.230027	-0.688383	0.00248712	-0.355852	0.404763	Centrosomal protein of 152 kDa	A0A075B719_HUMAN|CEP152	taxon:9606	20150627	InterPro	131	1.38539	5.6402	11.395	121	1.35642	5.53463	11.0771	119	1.28863	5.26279	10.5747	47	0.87032	3.65002	8.07164	65	1.19543	5.02425	11.0633	42	0.764348	3.21482	7.10436	42	0.666911	2.68233	6.33908	59	0.942573	3.80458	8.93225	34
CEP97	3	101723925..101770562	ENSG00000182504	-1.14609	2.33775e-07	-0.705463	0.00213186	-1.14609	3.09017e-07	-0.440629	0.270949	Centrosomal protein of 97 kDa	E9PG22_HUMAN|CEP97	taxon:9606	20131205	HPA	162	1.46531	5.96555	14.0915	119	1.14096	4.65546	10.894	150	1.38926	5.67379	13.3295	31	0.49097	2.05907	5.32385	47	0.739303	3.10719	7.99958	60	0.933911	3.92799	10.1491	42	0.570401	2.29416	6.33908	37	0.505565	2.04065	5.60158	35
CERS5	12	complement(50129306..50167533)	ENSG00000139624	0.531371	7.21449e-08	0.32281	0.00205363	0.531371	1.79725e-08	0.20856	0.15186	cDNA FLJ59959, moderately similar to LAG1 longevity assurance homolog 5	B4DQR7_HUMAN|CERS5	taxon:9606	20150627	InterPro	410	5.24761	21.364	35.6637	403	5.46753	22.3092	36.8931	442	5.79268	23.6575	39.2775	277	6.20779	26.0347	47.5712	268	5.96518	25.0708	45.6146	276	6.07893	25.5677	46.6858	389	7.47558	30.0669	58.7119	327	6.32247	25.5199	49.5058	349
CETN3	5	complement(90392261..90409786)	ENSG00000153140	-0.639814	0.0903051	-0.422321	0.261471	-0.639814	0.0461647	-0.217493	0.738454	Centrin-3	E5RFM2_HUMAN|CETN3	taxon:9606	20150627	InterPro	61	1.69647	6.90664	5.30606	77	2.26994	9.26207	7.04905	80	2.27817	9.30409	7.10905	24	1.16871	4.90143	4.12169	29	1.40257	5.89481	4.93591	32	1.53146	6.44126	5.41285	29	1.21096	4.87051	4.37698	25	1.05031	4.23944	3.78485	28
CFL2	14	complement(34706769..34714823)	ENSG00000165410	-0.760095	0	-0.756836	0	-0.760095	0	-0.00325882	0.990167	Cofilin-2	F8WDN3_HUMAN|CFL2	taxon:9606	20150627	InterPro	1285	15.4617	62.9474	111.775	1119	14.2722	58.2351	102.44	1207	14.871	60.7335	107.258	367	7.73213	32.4276	63.0275	372	7.78408	32.7154	63.3158	378	7.82682	32.9193	63.9392	402	7.26268	29.2106	60.674	445	8.08863	32.6487	67.3703	404
CGNL1	15	57375967..57550727	ENSG00000128849	-1.28709	0	-0.137673	0.180863	-1.28709	0	-1.14942	0	Cingulin-like protein 1	CGNL1_HUMAN|CGNL1|JACOP|KIAA1749	taxon:9606	20150627	InterPro	1579	15.7446	64.0992	137.349	1524	16.108	65.7257	139.516	1516	15.4785	63.2144	134.717	720	12.5707	52.7202	123.651	713	12.3637	51.9631	121.355	763	13.0922	55.0654	129.063	365	5.46461	21.9787	55.0896	376	5.66367	22.8607	56.9241	370
CHCHD7	8	56211686..56218798	ENSG00000170791	-0.47759	0.146126	0.237087	0.423344	-0.240503	0.41883	-0.47759	0.125778	Coiled-coil-helix-coiled-coil-helix domain-containing protein 7	CHCH7_HUMAN|CHCHD7	taxon:9606	20150627	Ensembl	113	1.664	6.77446	9.82925	99	1.54532	6.30539	9.06307	80	1.20627	4.92644	7.10905	59	1.52127	6.38003	10.1325	57	1.45969	6.13488	9.70162	64	1.62179	6.8212	10.8257	51	1.12762	4.5353	7.69745	40	0.889809	3.5916	6.05576	54
CHD3	17	7884806..7912760	ENSG00000170004	0.316923	0.000126217	0.316923	4.28102e-05	0.11257	0.253416	-0.204353	0.0387978	Chromodomain-helicase-DNA-binding protein 3	H7C0J3_HUMAN|CHD3	taxon:9606	20150627	InterPro	2628	23.2639	94.7116	228.595	2633	24.7068	100.811	241.041	2599	23.5582	96.2123	230.955	1721	26.6758	111.875	295.559	1686	25.9552	109.086	286.964	1715	26.1253	109.882	290.095	1663	22.1038	88.9016	250.997	1641	21.9445	88.5763	248.438	1686
CHORDC1	11	complement(90201160..90223364)	ENSG00000110172	-0.566555	0.000531682	-0.566555	0.00069556	-0.431804	0.00889034	0.13475	0.738454	Cysteine and histidine-rich domain-containing protein 1	CHRD1_HUMAN|CHORDC1|CHP1	taxon:9606	20150628	IntAct	229	1.85652	7.55824	19.9195	206	1.77027	7.22325	18.8585	211	1.75156	7.15343	18.7501	68	0.965278	4.04826	11.6781	77	1.08559	4.56258	13.1057	83	1.15793	4.8702	14.0396	92	1.11987	4.50415	13.8856	101	1.23693	4.99273	15.2908	88
CMAS	12	22046174..22065674	ENSG00000111726	-0.115098	0.751485	-0.115098	0.657533	-0.113069	0.60352	0.00202921	0.99204	N-acylneuraminate cytidylyltransferase	NEUA_HUMAN|CMAS	taxon:9606	20150627	UniProt	190	8.13298	33.1109	16.5271	206	9.34699	38.1386	18.8585	188	8.24012	33.6529	16.7063	100	7.49507	31.4334	17.1737	92	6.84849	28.7833	15.6588	90	6.62947	27.8833	15.2236	108	6.94124	27.9178	16.3005	116	7.50094	30.2766	17.5617	93
CMSS1	3	99817834..100181732	ENSG00000184220	-0.389925	0.0162629	-0.389925	0.0151596	-0.32407	0.0435756	0.0658553	0.87488	Protein CMSS1	CMS1_HUMAN|CMSS1|C3orf26	taxon:9606	20140203	UniProt	298	3.57025	14.5352	25.9214	271	3.44159	14.0428	24.809	276	3.38587	13.828	24.5262	105	2.20268	9.23777	18.0324	151	3.14608	13.2225	25.7008	81	1.66997	7.0238	13.7013	128	2.30255	9.26089	19.3191	131	2.37091	9.56987	19.8326	137
CNN3	1	complement(94896949..94927278)	ENSG00000117519	-0.937204	0	-0.937204	0	-0.576108	1.44017e-15	0.361096	1.47109e-05	Calponin	E9PDU6_HUMAN|CNN3	taxon:9606	20150627	InterPro	5375	163.6	666.047	467.542	4990	160.996	656.911	456.815	5051	157.421	642.91	448.848	1341	71.4683	299.729	230.299	1429	75.6394	317.902	243.221	1440	75.4237	317.229	243.578	1982	90.5787	364.309	299.144	2049	94.2125	380.276	310.206	2038
CNOT9	2	218568580..218597080	ENSG00000144580	-0.600576	4.24782e-10	-0.600576	2.22901e-10	-0.305454	0.00134048	0.295121	0.019621						715	11.6775	47.5413	62.194	777	13.4516	54.8866	71.1313	705	11.79	48.1505	62.6485	259	7.40667	31.0627	44.4799	245	6.95858	29.246	41.6999	254	7.13868	30.025	42.9645	328	8.04331	32.3503	49.5052	349	8.61055	34.7554	52.8365	367
COL4A3	2	227164565..227314792	ENSG00000169031	-0.843029	0	-0.82379	0	-0.843029	0	-0.0192384	0.990167	Collagen, type IV, alpha 3 (Goodpasture antigen), isoform CRA_d	A0A024R456_HUMAN|COL4A3|hCG_2013333	taxon:9606	20150627	InterPro	681	6.44732	26.2483	59.2365	629	6.31235	25.7563	57.5825	735	7.12523	29.0996	65.3144	193	3.1994	13.4179	33.1452	210	3.4575	14.5314	35.7428	201	3.27468	13.7732	33.9994	224	3.18418	12.8068	33.8084	231	3.30374	13.3351	34.972	214
CSF1	1	109910242..109930992	ENSG00000184371	0.261032	0.059603	0.20182	0.145704	0.261032	0.0309756	0.0592119	0.819268	Colony stimulating factor 1 (Macrophage), isoform CRA_a	A0A024R0A1_HUMAN|CSF1|hCG_40247	taxon:9606	20150627	InterPro	291	4.6395	18.8883	25.3125	267	4.5123	18.4116	24.4428	285	4.65268	19.0016	25.326	184	5.1366	21.5423	31.5996	177	4.90752	20.6257	30.1261	146	4.00564	16.8475	24.6961	199	4.76375	19.1599	30.0351	195	4.6965	18.9568	29.5218	199
CTIF	18	48539046..48863217	ENSG00000134030	-0.147184	0.0230625	-0.100534	0.0369055	-0.147184	0.0116139	-0.0466496	0.00781836	CBP80/20-dependent translation initiation factor	K7EK08_HUMAN|CTIF	taxon:9606	20100326	HPA	1892	20.1769	82.1438	164.575	2028	22.925	93.5409	185.656	1909	20.8458	85.1346	169.64	984	18.3741	77.0589	168.989	901	16.7097	70.2285	153.354	960	17.6175	74.0984	162.385	1051	16.8288	67.6855	158.628	997	16.0616	64.8306	150.94	1044
CTSO	4	complement(155924118..155953917)	ENSG00000256043	-1.25718	0	-0.781396	4.26867e-12	-1.25718	0	-0.475784	0.00329478	Cathepsin O	CATO_HUMAN|CTSO|CTSO1	taxon:9606	20030904	PINC	433	12.6618	51.5485	37.6643	381	11.8097	48.1874	34.8791	429	12.8453	52.4604	38.1223	118	6.04183	25.3387	20.265	137	6.96688	29.2808	23.3179	123	6.18945	26.0326	20.8056	86	3.77592	15.1868	12.98	121	5.34507	21.5747	18.3187	98
CUL7	6	complement(43037617..43053945)	ENSG00000044090	-0.345072	0.000892103	0.12879	0.267684	-0.216282	0.0262915	-0.345072	0.000987692	Cullin-7	CUL7_HUMAN|CUL7|KIAA0076	taxon:9606	20140701	UniProt	861	13.215	53.8007	74.8937	894	14.5448	59.3474	81.8422	813	12.7771	52.1821	72.2457	487	13.088	54.8893	83.6359	469	12.5183	52.6129	79.8256	513	13.5494	56.9883	86.7747	420	9.67899	38.929	63.3908	433	10.0395	40.5232	65.5536	445
CYB561A3	11	complement(61348745..61362299)	ENSG00000162144	0.551885	2.34493e-10	0.551885	5.11522e-11	0.299732	0.000752472	-0.252153	0.0205432	Cytochrome b ascorbate-dependent protein 3	F5GWH8_HUMAN|CYB561A3	taxon:9606	20150627	InterPro	815	6.64343	27.0466	70.8924	742	6.41131	26.1601	67.9272	821	6.85263	27.9863	72.9566	596	8.50668	35.676	102.355	598	8.47708	35.628	101.782	629	8.82319	37.1099	106.396	553	6.76826	27.222	83.4645	587	7.22826	29.176	88.8683	578
CYP20A1	2	203238940..203305611	ENSG00000119004	0.78422	0.000838104	-0.230333	0.501758	0.553887	0.00827622	0.78422	0.00225249	Cytochrome P450 20A1	C9J8K7_HUMAN|CYP20A1	taxon:9606	20150627	InterPro	93	2.6091	10.6221	8.08956	98	2.91435	11.8915	8.97152	85	2.44178	9.97228	7.55337	39	1.91581	8.03467	6.69774	38	1.85397	7.79197	6.46775	46	2.22078	9.34051	7.78097	72	3.0329	12.1983	10.867	99	4.1957	16.9354	14.988	67
CYP2R1	11	complement(14877440..14892252)	ENSG00000186104	-0.677929	0.00453309	-0.677929	0.00450784	-0.505259	0.0330765	0.17267	0.738454	Vitamin D 25-hydroxylase	E9PJT9_HUMAN|CYP2R1	taxon:9606	20150627	UniProt	112	2.14231	8.72173	9.74227	124	2.51416	10.2586	11.3517	110	2.15445	8.79881	9.77495	32	1.07175	4.49479	5.49558	45	1.49688	6.29118	7.65917	36	1.18497	4.98392	6.08945	49	1.40727	5.66005	7.39559	56	1.61813	6.53137	8.47806	38
DACT1	14	58633967..58648321	ENSG00000165617	0.542284	0.000264383	0.081918	0.771666	0.542284	0.000175796	0.460366	0.0130139	cDNA, FLJ79063, highly similar to Dapper homolog 1	B7Z673_HUMAN|DACT1	taxon:9606	20100326	HPA	187	3.5976	14.6465	16.2661	187	3.81348	15.5602	17.1191	233	4.58994	18.7454	20.7051	111	3.73916	15.6816	19.0628	113	3.7806	15.8893	19.233	112	3.70791	15.5953	18.945	167	4.82397	19.4021	25.2054	162	4.70812	19.0037	24.5258	190
DAPK1	9	87497228..87708633	ENSG00000196730	-0.540825	6.62685e-09	0.209807	0.0279259	-0.331019	0.000225023	-0.540825	8.97004e-09	Death-associated protein kinase beta	A0T398_HUMAN|DAPK1	taxon:9606	20150627	UniProt	910	8.82526	35.9293	79.1559	905	9.30342	37.9608	82.8493	977	9.70198	39.6231	86.8193	556	9.44149	39.5964	95.4858	560	9.44462	39.6945	95.3142	573	9.56271	40.2203	96.9238	406	5.91193	23.7779	61.2777	450	6.59265	26.6104	68.1273	447
DCUN1D5	11	complement(103062076..103092215)	ENSG00000137692	-0.986998	1.50894e-06	-0.986998	6.42048e-07	-0.406144	0.0468277	0.580854	0.0289915	DCN1-like protein 5	DCNL5_HUMAN|DCUN1D5	taxon:9606	20101020	UniProt	194	9.85758	40.1321	16.875	176	9.47959	38.6796	16.1121	199	10.3538	42.2853	17.6838	34	3.02501	12.6865	5.83906	59	5.21352	21.9117	10.042	57	4.98406	20.9628	9.64163	88	6.7138	27.003	13.2819	103	7.90619	31.9123	15.5936	61
DDX10	11	108665025..108940930	ENSG00000178105	-0.733501	3.1217e-07	-0.727702	2.81211e-05	-0.733501	1.20507e-05	-0.00579838	0.990167	Probable ATP-dependent RNA helicase DDX10	E9PIF2_HUMAN|DDX10	taxon:9606	20150627	UniProt	178	1.81725	7.39838	15.4833	181	1.95877	7.99237	16.5699	205	2.14303	8.7522	18.2169	60	1.07257	4.49824	10.3042	55	0.976493	4.10407	9.36121	63	1.10682	4.65523	10.6565	75	1.14967	4.624	11.3198	73	1.12585	4.54434	11.0518	51
DDX21	10	68956128..68985073	ENSG00000165732	0.816818	0	-0.705594	4.71769e-12	0.111225	0.392147	0.816818	5.22339e-14	Nucleolar RNA helicase 2	DDX21_HUMAN|DDX21	taxon:9606	20150627	UniProt	533	9.17151	37.3389	46.3628	543	9.90426	40.4124	49.7096	608	10.7126	43.7507	54.0288	176	5.30281	22.2393	30.2257	181	5.4163	22.764	30.8069	183	5.41882	22.7913	30.9547	379	9.79197	39.3834	57.2026	340	8.838	35.6734	51.474	349
DESI2	1	244652935..244709033	ENSG00000121644	-0.180368	0.205095	0.00986838	0.988345	-0.1705	0.148977	-0.180368	0.281167	Desumoylating isopeptidase 2	DESI2_HUMAN|DESI2|C1orf121|FAM152A|PPPDE1|CGI-146|PNAS-4	taxon:9606	20150627	UniProt	573	9.69754	39.4805	49.8421	516	9.25688	37.7709	47.2378	497	8.61277	35.1747	44.165	260	7.70477	32.3129	44.6516	297	8.74126	36.7383	50.5505	278	8.0964	34.0531	47.0241	292	7.42005	29.8435	44.0717	239	6.11035	24.6636	36.1832	296
DHX38	16	72093562..72112912	ENSG00000140829	0.792215	0	0.792215	0	0.714312	0	-0.0779033	0.72228	cDNA FLJ50987, highly similar to Pre-mRNA-splicing factor ATP-dependent RNA helicase PRP16 (EC 3.6.1.-)	B4DM30_HUMAN|DHX38|hCG_33013	taxon:9606	20150627	UniProt	672	9.1256	37.152	58.4536	617	8.88148	36.2392	56.484	745	10.3592	42.3074	66.203	611	14.5282	60.9297	104.931	559	13.2012	55.483	95.144	672	15.7037	66.049	113.67	684	13.9465	56.093	103.236	660	13.5393	54.6498	99.92	615
DIP2A	21	46458899..46569852	ENSG00000160305	0.339684	0.00174462	0.339684	0.000784855	0.229134	0.0325235	-0.11055	0.641104	Disco-interacting protein 2 homolog A	DIP2A_HUMAN|DIP2A|C21orf106|DIP2|KIAA0184	taxon:9606	20150627	InterPro	432	2.75257	11.2062	37.5773	418	2.82318	11.5194	38.2663	519	3.38611	13.8289	46.12	316	3.5255	14.7855	54.2689	286	3.16906	13.3191	48.6783	304	3.33325	14.0195	51.422	330	3.15708	12.6978	49.807	297	2.85872	11.5389	44.964	315
DLC1	8	complement(13083361..13604610)	ENSG00000164741	1.12707	0	-0.293299	0.00490053	0.833769	0	1.12707	0	Rho GTPase-activating protein 7	RHG07_HUMAN|DLC1|ARHGAP7|KIAA1723|STARD12	taxon:9606	20150627	Ensembl	626	4.22654	17.2071	54.4523	598	4.27977	17.4628	54.7446	561	3.87841	15.8395	49.8522	230	2.71906	11.4034	39.4995	239	2.80621	11.7941	40.6787	293	3.40423	14.318	49.5614	689	6.9847	28.0925	103.991	542	5.52805	22.3132	82.0555	637
DNAJC10	2	182716041..182794464	ENSG00000077232	-0.773716	0	-0.773716	0	-0.75245	0	0.021266	0.978938	DnaJ homolog subfamily C member 10	A0A087WXH7_HUMAN|DNAJC10	taxon:9606	20150627	GOC	1767	6.99038	28.4592	153.702	1664	6.97792	28.4721	152.333	1689	6.84185	27.9423	150.09	498	3.44963	14.4674	85.525	556	3.82516	16.0766	94.6333	512	3.48558	14.6602	86.6055	578	3.43328	13.8087	87.2378	646	3.86063	15.5829	97.8005	560
DOK5	20	54475597..54651171	ENSG00000101134	0.5336	0.293851	-0.0917183	0.879998	0.441882	0.248291	0.5336	0.351184	Docking protein 5	DOK5_HUMAN|DOK5|C20orf180	taxon:9606	20150627	Ensembl	35	1.16103	4.72678	3.04446	35	1.2307	5.02164	3.20411	34	1.15488	4.71654	3.02135	22	1.27785	5.35913	3.77821	13	0.749947	3.15193	2.21265	16	0.913349	3.84151	2.70642	29	1.44441	5.80945	4.37698	29	1.45323	5.8658	4.39043	25
DPF2	11	65333754..65353249	ENSG00000133884	0.586926	5.97447e-11	0.586926	1.93985e-11	0.213211	0.0347412	-0.373714	0.000295364	D4, zinc and double PHD fingers family 2, isoform CRA_a	A0A024R582_HUMAN|DPF2|hCG_23274	taxon:9606	20150627	Ensembl	635	7.10977	28.9452	55.2352	625	7.41771	30.2665	57.2163	584	6.69536	27.344	51.8961	433	8.48885	35.6012	74.3621	508	9.89136	41.572	86.4636	508	9.78781	41.1671	85.9289	419	7.04389	28.3306	63.2398	392	6.63024	26.7621	59.3464	444
DPP8	15	complement(65442463..65517704)	ENSG00000074603	-0.690701	2.14971e-15	-0.690701	1.1897e-10	-0.686136	3.96664e-11	0.0045649	0.990167	Dipeptidyl-peptidase 8, isoform CRA_f	A0A024R5Z6_HUMAN|DPP8|hCG_23669	taxon:9606	20150627	InterPro	490	4.1452	16.8759	42.6224	476	4.26839	17.4164	43.576	454	3.93264	16.061	40.3439	149	2.20706	9.25616	25.5888	167	2.45684	10.3258	28.424	144	2.09629	8.81692	24.3578	184	2.33714	9.4	27.7712	171	2.18528	8.82059	25.8884	163
DSCR3	21	complement(37223420..37267919)	ENSG00000157538	0.140479	0.377345	-0.0148961	0.964516	0.125583	0.2964	0.140479	0.432649	Down syndrome critical region protein 3	A8MTY9_HUMAN|DSCR3	taxon:9606	20150627	GOC	673	6.25033	25.4463	58.5406	610	6.00518	24.503	55.8431	630	5.99112	24.4679	55.9838	318	5.17124	21.6875	54.6124	349	5.63669	23.6902	59.4011	323	5.16215	21.7118	54.6359	423	5.89855	23.7241	63.8436	411	5.76622	23.2746	62.2229	391
DTNBP1	6	complement(15522801..15663058)	ENSG00000047579	-0.290175	0.328867	-0.17752	0.526541	-0.290175	0.176597	-0.112655	0.77361	Dystrobrevin binding protein 1, isoform CRA_b	A0A024R015_HUMAN|DTNBP1|hCG_37155	taxon:9606	20150627	InterPro	133	3.7643	15.3252	11.5689	134	4.02018	16.4036	12.2672	131	3.7965	15.505	11.6411	60	2.97347	12.4704	10.3042	70	3.44542	14.4806	11.9143	54	2.63007	11.062	9.13418	75	3.18722	12.819	11.3198	64	2.73637	11.045	9.68922	52
DYRK1A	21	37365790..37517450	ENSG00000157540	-0.591139	1.71435e-07	-0.218777	0.0812505	-0.591139	4.71877e-08	-0.372362	0.010048	Dual-specificity tyrosine-phosphorylation-regulated kinase 1A	E7EMI5_HUMAN|DYRK1A	taxon:9606	20150627	InterPro	429	3.62845	14.7721	37.3164	388	3.4786	14.1937	35.5199	405	3.50751	14.3247	35.9896	195	2.88787	12.1114	33.4887	176	2.58873	10.8801	29.9559	178	2.59074	10.8966	30.109	144	1.82871	7.35508	21.734	177	2.26151	9.1283	26.7967	155
EEFSEC	3	128153454..128408646	ENSG00000132394	0.267901	0.0596716	0.259518	0.0754041	0.267901	0.0515914	0.00838296	0.990167	Selenocysteine-specific elongation factor	C9J8T0_HUMAN|EEFSEC	taxon:9606	20150627	UniProt	188	6.70781	27.3087	16.3531	219	8.28276	33.7962	20.0486	187	6.83194	27.9018	16.6174	127	7.93425	33.2753	21.8106	128	7.94224	33.3802	21.7861	117	7.18371	30.2144	19.7907	139	7.44654	29.9501	20.9793	139	7.49202	30.2406	21.0438	142
EFNA5	5	complement(107376889..107670895)	ENSG00000184349	-0.306339	0.34429	-0.306339	0.186445	-0.136572	0.589852	0.169767	0.738454	Ephrin-A5	A0A087X240_HUMAN|EFNA5	taxon:9606	20131125	GO_Central	117	1.77215	7.21475	10.1772	121	1.94271	7.92685	11.0771	131	2.03173	8.29761	11.6411	49	1.29954	5.45011	8.41511	46	1.21166	5.09246	7.82938	61	1.58995	6.68727	10.3182	68	1.54647	6.2199	10.2633	64	1.46439	5.9108	9.68922	65
EIF3F	11	7970251..8001862	ENSG00000175390	-0.207848	0.00958285	0.203495	0.0132519	-0.00435229	0.967554	-0.207848	0.0315824	Eukaryotic translation initiation factor 3 subunit F	A0A0D9SEZ9_HUMAN|EIF3F|EIF3S5	taxon:9606	20150627	UniProt	3244	29.7126	120.966	282.178	3155	30.6314	124.986	288.828	3361	31.5216	128.735	298.669	1966	31.5299	132.233	337.635	1940	30.901	129.873	330.195	1972	31.0819	130.729	333.567	1967	27.0509	108.799	296.88	1856	25.6802	103.655	280.987	1890
EP300	22	41091786..41180079	ENSG00000100393	-0.307931	0.00068013	0.261552	0.00344173	-0.0463796	0.7415	-0.307931	0.00239806	Histone acetyltransferase p300	EP300_HUMAN|EP300|P300	taxon:9606	20130610	Reactome	992	8.01964	32.6494	86.2887	1023	8.76651	35.7701	93.6517	1008	8.34417	34.0778	89.5741	609	8.62064	36.1539	104.588	626	8.80092	36.9891	106.548	661	9.1957	38.6767	111.809	585	7.10094	28.5601	88.2943	554	6.76572	27.309	83.8723	580
EPS15	1	complement(51354263..51519328)	ENSG00000085832	-0.82938	0	-0.673973	4.72813e-12	-0.82938	0	-0.155407	0.0464739	Epidermal growth factor receptor substrate 15	B1AUU8_HUMAN|EPS15	taxon:9606	20150627	InterPro	639	7.419	30.2041	55.5831	635	7.81496	31.8874	58.1318	703	8.35756	34.1325	62.4708	205	4.16752	17.4781	35.2061	235	4.74486	19.942	39.9979	208	4.15574	17.4789	35.1835	190	3.31219	13.3217	28.6768	230	4.03398	16.2826	34.8206	233
ETAA1	2	67397319..67410545	ENSG00000143971	-0.963454	5.33517e-11	-0.895631	3.54397e-07	-0.963454	1.71466e-08	-0.0678234	0.915627	Ewing's tumor-associated antigen 1	ETAA1_HUMAN|ETAA1|ETAA16	taxon:9606	20150627	UniProt	174	4.31161	17.5534	15.1353	224	5.88364	24.0071	20.5063	203	5.15069	21.0355	18.0392	60	2.60328	10.9178	10.3042	54	2.32699	9.78002	9.19101	55	2.34527	9.86411	9.30333	65	2.41836	9.72667	9.81047	66	2.47056	9.9721	9.992	50
EXOSC8	13	36998816..37009613	ENSG00000120699	-0.406684	0.000805376	-0.362937	0.00720966	-0.406684	0.00146748	-0.043747	0.932253	Exosome complex component RRP43	EXOS8_HUMAN|EXOSC8|OIP2|RRP43	taxon:9606	20150627	UniProt	275	6.544	26.6419	23.9208	230	5.80159	23.6723	21.0556	270	6.57891	26.8684	23.9931	109	4.54168	19.0473	18.7193	98	4.05553	17.0448	16.68	108	4.42257	18.6011	18.2684	118	4.21609	16.9572	17.8098	103	3.70262	14.9452	15.5936	122
FABP5	8	81280363..81284777	ENSG00000164687	0.65097	2.03376e-05	0.467291	0.00352033	0.65097	8.60901e-06	0.183679	0.573437	Fatty acid binding protein 5 (Psoriasis-associated)	E7DVW5_HUMAN|FABP5	taxon:9606	20150627	InterPro	174	7.23653	29.4613	15.1353	166	7.31808	29.86	15.1967	173	7.36727	30.0881	15.3733	107	7.79192	32.6784	18.3759	141	10.1979	42.8604	23.9987	123	8.80291	37.0247	20.8056	140	8.74231	35.1617	21.1303	178	11.1831	45.1392	26.9481	155
FAM13A	4	complement(88725955..89111398)	ENSG00000138640	-0.934229	7.70815e-14	-0.221571	0.122614	-0.934229	1.00599e-13	-0.712658	2.34567e-06	Protein FAM13A	D6RCC1_HUMAN|FAM13A	taxon:9606	20150627	InterPro	319	2.08517	8.48911	27.7481	252	1.74606	7.12446	23.0696	299	2.00125	8.17314	26.5701	139	1.59091	6.67207	23.8714	122	1.38682	5.82863	20.7649	129	1.45104	6.10302	21.8205	94	0.922561	3.71055	14.1875	85	0.839326	3.38783	12.8685	88
FAM162A	3	122384176..122412334	ENSG00000114023	0.906669	0	0.114944	0.389932	0.906669	0	0.791725	0	Protein FAM162A	E9PH05_HUMAN|FAM162A	taxon:9606	20110516	HPA	554	12.6167	51.3648	48.1894	605	14.6049	59.5924	55.3854	634	14.7844	60.3798	56.3392	356	14.1959	59.5361	61.1384	359	14.218	59.7565	61.1032	301	11.7962	49.6142	50.9146	595	20.3455	81.8299	89.8036	740	25.4582	102.759	112.032	640
FAM174B	15	complement(92617443..92809884)	ENSG00000185442	0.268104	0.205442	0.267697	0.187941	0.268104	0.164959	0.000407059	0.998482	Membrane protein FAM174B	F174B_HUMAN|FAM174B	taxon:9606	20150627	UniProt	156	2.89358	11.7803	13.5696	126	2.47737	10.1084	11.5348	158	3.00087	12.2556	14.0404	95	3.08542	12.9399	16.315	92	2.96763	12.4725	15.6588	90	2.87272	12.0826	15.2236	104	2.89642	11.6494	15.6968	91	2.54985	10.2921	13.7769	116
FAM198B	4	complement(158124474..158173318)	ENSG00000164125	-1.4365	0	-1.10919	0	-1.4365	0	-0.327317	0.153878	Protein FAM198B	F198B_HUMAN|FAM198B|C4orf18|ENED|AD021|UNQ2512/PRO6001	taxon:9606	20150627	UniProt	534	5.85373	23.8316	46.4498	464	5.3916	21.9994	42.4774	530	5.94904	24.296	47.0975	150	2.87913	12.0747	25.7606	115	2.1923	9.21394	19.5734	105	1.98071	8.33078	17.7609	95	1.56362	6.28891	14.3384	120	1.98716	8.02093	18.1673	116
FANCF	11	complement(22622519..22626787)	ENSG00000183161	0.210532	0.648149	0.159308	0.586148	0.210532	0.423208	0.0512235	0.968301	Fanconi anemia, complementation group F	A3KME0_HUMAN|FANCF|hCG_1646608	taxon:9606	20150627	Ensembl	104	2.10438	8.56734	9.04639	110	2.35935	9.62687	10.0701	101	2.09263	8.54634	8.97518	51	1.80693	7.57804	8.75859	70	2.4632	10.3525	11.9143	63	2.19367	9.2265	10.6565	85	2.58242	10.3865	12.8291	58	1.77289	7.15602	8.78085	71
FAR1	11	13668670..13732346	ENSG00000197601	-0.87977	0	-0.87977	0	-0.776594	0	0.103176	0.705819	Fatty acyl-CoA reductase 1	E9PNW8_HUMAN|FAR1	taxon:9606	20150319	GO_Central	766	8.82119	35.9127	66.6302	780	9.52141	38.8503	71.406	762	8.98531	36.6962	67.7137	206	4.15379	17.4205	35.3778	236	4.7263	19.864	40.1681	214	4.24084	17.8368	36.1984	258	4.46103	17.9423	38.94	295	5.13194	20.7144	44.6612	238
FASTKD1	2	complement(169529749..169573875)	ENSG00000138399	-0.855202	0.000106281	-0.855202	0.000430937	-0.739726	0.00169736	0.115477	0.855055	FAST kinase domain-containing protein 1	FAKD1_HUMAN|FASTKD1|KIAA1800	taxon:9606	20150627	InterPro	119	2.30944	9.40217	10.3512	142	2.92117	11.9193	12.9996	123	2.44424	9.98235	10.9302	31	1.05342	4.41791	5.32385	35	1.18124	4.9646	5.95713	45	1.50284	6.32088	7.61181	44	1.28212	5.15672	6.64094	59	1.72971	6.98175	8.93225	32
FBXW2	9	complement(120751978..120793412)	ENSG00000119402	-0.351676	0.00050796	-0.115775	0.0361107	-0.351676	0.000136194	-0.235901	0.0536344	F-box/WD repeat-containing protein 2	FBXW2_HUMAN|FBXW2|FBW2|FWD2	taxon:9606	20030904	PINC	856	6.56504	26.7275	74.4588	743	6.04033	24.6464	68.0188	793	6.22753	25.4334	70.4685	398	5.34473	22.4152	68.3513	374	4.98822	20.9648	63.6562	382	5.04158	21.2047	64.6158	386	4.44496	17.8777	58.2591	360	4.17088	16.8352	54.5018	354
FMNL2	2	152335237..152649834	ENSG00000157827	-0.80498	0	-0.777213	0	-0.80498	0	-0.0277671	0.00959419	Formin-like protein 2	C9IZY8_HUMAN|FMNL2	taxon:9606	20150627	InterPro	997	13.2109	53.784	86.7236	867	12.1777	49.6886	79.3705	959	13.0117	53.1402	85.2198	277	6.42681	26.9533	47.5712	297	6.8439	28.764	50.5505	287	6.54423	27.5248	48.5465	317	6.30686	25.3663	47.8449	309	6.18524	24.9659	46.7807	322
FOS	14	75278774..75282230	ENSG00000170345	1.45353	0.049385	0.0799174	0.988345	1.45353	0.0404028	1.37362	0.169874	Proto-oncogene c-Fos	G3V289_HUMAN|FOS	taxon:9606	20150627	InterPro	10	0.266772	1.08608	0.869846	5	0.14139	0.576915	0.457731	14	0.382427	1.56184	1.24408	0	0	0	0	10	0.463929	1.94983	1.70204	6	0.275443	1.1585	1.01491	26	1.04143	4.18866	3.92419	8	0.322398	1.30132	1.21115	13
GAK	4	complement(849276..932373)	ENSG00000178950	0.358914	0.000110961	0.358914	6.67203e-05	0.26278	0.00457654	-0.0961338	0.663527	Cyclin-G-associated kinase	D6RAW3_HUMAN|GAK	taxon:9606	20150627	InterPro	794	4.52566	18.4248	69.0657	650	3.9272	16.0242	59.505	728	4.24886	17.3524	64.6924	487	4.86038	20.3838	83.6359	481	4.76779	20.0384	81.8681	488	4.78654	20.132	82.5459	501	4.28762	17.2449	75.6161	526	4.52907	18.281	79.6332	502
GALK2	15	49155656..49367869	ENSG00000156958	0.623488	0.0135189	0.623488	0.00448395	0.269983	0.344722	-0.353505	0.316062	N-acetylgalactosamine kinase	B7ZAX5_HUMAN|GALK2	taxon:9606	20150627	UniProt	134	1.53698	6.25735	11.6559	98	1.19151	4.86174	8.97152	96	1.1275	4.60473	8.53086	92	1.8477	7.74904	15.7998	75	1.49602	6.28756	12.7653	97	1.91459	8.0527	16.4077	78	1.34331	5.40281	11.7726	101	1.75004	7.0638	15.2908	53
GALNT10	5	154190730..154420984	ENSG00000164574	0.109648	0.0446019	0.0780713	0.0511209	0.109648	0.0259262	0.0315765	0.00877245	Polypeptide N-acetylgalactosaminyltransferase	D3DQI7_HUMAN|GALNT10|hCG_36809	taxon:9606	20150627	UniProt	3526	29.0186	118.14	306.708	3357	29.2855	119.494	307.32	3647	30.7333	125.515	324.084	1945	28.028	117.546	334.028	1876	26.8496	112.845	319.302	1992	28.2113	118.656	336.95	2210	27.3088	109.836	333.556	2193	27.2643	110.049	332.007	2266
GART	21	complement(33503931..33543491)	ENSG00000159131	-0.373545	0.000139908	-0.373545	5.00453e-05	-0.100493	0.414388	0.273052	0.0191061	Trifunctional purine biosynthetic protein adenosine-3	C9JBJ1_HUMAN|GART	taxon:9606	20150627	InterPro	916	10.2083	41.5601	79.6779	819	9.67502	39.4771	74.9763	914	10.43	42.5965	81.2209	345	6.73222	28.2341	59.2493	361	6.99645	29.4051	61.4436	363	6.96156	29.28	61.402	477	7.9817	32.1025	71.9938	495	8.33348	33.637	74.94	478
GBF1	10	102245532..102382899	ENSG00000107862	-0.0730044	0.742813	0.0319727	0.811126	-0.0410317	0.7415	-0.0730044	0.716356	Golgi-specific brefeldin A-resistance guanine nucleotide exchange factor 1	GBF1_HUMAN|GBF1|KIAA0248	taxon:9606	20130213	Reactome	2073	26.9639	109.775	180.319	1838	25.3418	103.402	168.262	1996	26.5842	108.571	177.371	1078	24.5517	102.967	185.132	1017	23.0046	96.6854	173.097	1062	23.7711	99.9801	179.639	1126	21.9907	88.447	169.948	1125	22.1054	89.2255	170.318	1118
GFPT1	2	complement(69319769..69387254)	ENSG00000198380	-0.744662	0	-0.744662	0	-0.528836	2.43123e-09	0.215826	0.0129569	Glutamine--fructose-6-phosphate aminotransferase [isomerizing] 1	GFPT1_HUMAN|GFPT1|GFAT|GFPT	taxon:9606	20150627	InterPro	865	8.42764	34.3105	75.2416	864	8.92302	36.4087	79.0959	908	9.05848	36.995	80.6877	288	4.91317	20.6052	49.4603	282	4.77804	20.0814	47.9975	253	4.2418	17.8408	42.7953	344	5.03229	20.2399	51.9201	372	5.47512	22.0996	56.3186	357
GLO1	6	complement(38675925..38703141)	ENSG00000124767	-1.08749	0	-1.08749	0	-0.92481	0	0.162684	0.0343873	Lactoylglutathione lyase	LGUL_HUMAN|GLO1	taxon:9606	20150627	InterPro	1191	43.7413	178.079	103.599	1076	41.8891	170.92	98.5036	1107	41.6301	170.018	98.3715	280	18.006	75.5151	48.0864	260	16.606	69.7926	44.253	290	18.3281	77.0874	49.0539	368	20.2929	81.6185	55.5424	357	19.8066	79.9467	54.0477	318
GLOD4	17	complement(757097..783390)	ENSG00000167699	-0.282196	0.0175138	-0.139628	0.280735	-0.282196	0.00554852	-0.142568	0.476248	Glyoxalase domain-containing protein 4	GLOD4_HUMAN|GLOD4|C17orf25|CGI-150|My027	taxon:9606	20150627	Ensembl	606	9.34264	38.0356	52.7126	571	9.33128	38.0745	52.2728	582	9.18754	37.5221	51.7184	275	7.42351	31.1333	47.2277	269	7.21207	30.3113	45.7848	291	7.72023	32.4709	49.2231	290	6.71293	26.9995	43.7698	260	6.05524	24.4412	39.3624	299
GMPS	3	155870536..155944026	ENSG00000163655	-0.674898	1.08951e-15	-0.674898	4.08766e-13	-0.542318	2.12746e-09	0.13258	0.528976	GMP synthase [glutamine-hydrolyzing]	GUAA_HUMAN|GMPS	taxon:9606	20150627	UniProt	832	8.08879	32.931	72.3711	758	7.81155	31.8735	69.392	792	7.88433	32.1998	70.3796	265	4.51113	18.9191	45.5103	279	4.7171	19.8253	47.4869	236	3.94832	16.6065	39.9197	336	4.90475	19.727	50.7126	340	4.99345	20.1554	51.474	284
GNAQ	9	complement(77716087..78031458)	ENSG00000156052	-0.969771	0	-0.969771	0	-0.719875	0	0.249897	0.05625	Guanine nucleotide binding protein (G protein), q polypeptide, isoform CRA_c	A0A024R240_HUMAN|GNAQ|hCG_1984513	taxon:9606	20150627	UniProt	1071	13.9559	56.8172	93.1605	1022	14.1166	57.5999	93.5602	1072	14.3035	58.416	95.2613	272	6.20609	26.0276	46.7125	288	6.52638	27.4295	49.0187	285	6.39079	26.8794	48.2082	390	7.63047	30.6898	58.8628	386	7.59833	30.6697	58.4381	352
GNPDA2	4	complement(44682200..44726595)	ENSG00000163281	-1.09185	2.7721e-12	-1.04779	2.8655e-08	-1.09185	2.86998e-09	-0.0440603	0.990167	Glucosamine-6-phosphate isomerase	A0A024R9X5_HUMAN|GNPDA2|hCG_32909	taxon:9606	20150627	InterPro	232	2.80285	11.4109	20.1804	202	2.58685	10.5551	18.4923	235	2.90709	11.8726	20.8828	55	1.16347	4.87944	9.44554	62	1.30261	5.47469	10.5526	52	1.08107	4.54695	8.79587	50	0.906982	3.64789	7.54652	85	1.55129	6.26156	12.8685	49
GPHN	14	66507407..67181803	ENSG00000171723	-0.442536	0.00801969	-0.00765014	0.988345	-0.442536	0.00606492	-0.434886	0.0349598	Gephyrin	F5H039_HUMAN|GPHN	taxon:9606	20141124	GO_Central	222	3.19237	12.9967	19.3106	244	3.71927	15.1758	22.3373	224	3.29828	13.4702	19.9053	123	3.09702	12.9885	21.1237	116	2.90087	12.192	19.7436	120	2.96949	12.4895	20.2982	104	2.24549	9.03137	15.6968	82	1.78129	7.18995	12.4143	112
GPR1	2	complement(206175316..206218047)	ENSG00000183671	-1.37931	0.00177388	0.270954	0.605752	-1.10836	0.00775216	-1.37931	0.00352665	G-protein-coupled receptor 1	C9J456_HUMAN|GPR1	taxon:9606	20150627	InterPro	51	1.55449	6.32862	4.43621	42	1.35699	5.53692	3.84494	29	0.905097	3.69644	2.57703	19	1.01403	4.25272	3.263	33	1.74921	7.3517	5.61673	25	1.31129	5.51522	4.22879	10	0.457651	1.84068	1.5093	8	0.368357	1.48683	1.21115	15
GRHPR	9	37422666..37436990	ENSG00000137106	0.978118	0	0.971313	0	0.978118	0	0.006805	0.990167	GRHPR protein	Q5M7Z5_HUMAN|GRHPR	taxon:9606	20150627	InterPro	773	9.24058	37.6201	67.2391	784	9.93445	40.5356	71.7722	809	9.90256	40.4423	71.8903	770	16.1172	67.5936	132.237	806	16.7558	70.4224	137.184	851	17.5061	73.6299	143.948	944	16.9437	68.1478	142.478	893	16.1262	65.0914	135.195	900
GSR	8	complement(30678061..30727926)	ENSG00000104687	-1.01889	0	-1.01889	0	-0.94463	0	0.0742597	0.759696	Glutathione reductase, mitochondrial	E5RI06_HUMAN|GSR	taxon:9606	20150627	InterPro	594	15.8512	64.5331	51.6688	514	14.5394	59.3252	47.0547	598	16.3401	66.7335	53.1402	148	6.91538	29.0023	25.4171	145	6.72904	28.2813	24.6796	147	6.75044	28.3921	24.8653	184	7.37241	29.6519	27.7712	162	6.53057	26.3598	24.5258	174
GSTCD	4	105708778..105847728	ENSG00000138780	-0.440741	0.0298956	-0.369639	0.0814634	-0.440741	0.0237606	-0.0711024	0.905455	Glutathione S-transferase C-terminal domain-containing protein	GSTCD_HUMAN|GSTCD	taxon:9606	20111130	BHF-UCL	141	1.93482	7.87702	12.2648	124	1.80365	7.35944	11.3517	133	1.86876	7.63205	11.8188	57	1.36954	5.7437	9.78901	54	1.28862	5.41591	9.19101	50	1.18068	4.96589	8.45757	61	1.25681	5.0549	9.20675	42	0.870627	3.51418	6.35855	69
GTF2H1	11	18322295..18367044	ENSG00000110768	-0.370437	0.00121746	-0.201505	0.0980806	-0.370437	0.000402375	-0.168932	0.395587	General transcription factor IIH subunit 1	E9PI26_HUMAN|GTF2H1	taxon:9606	20150627	InterPro	489	6.52661	26.5711	42.5354	490	6.93239	28.2863	44.8576	448	6.12261	25.0049	39.8107	240	5.6088	23.5226	41.2169	202	4.68858	19.7055	34.3812	207	4.75433	19.9965	35.0143	230	4.60918	18.5382	34.714	194	3.91149	15.7882	29.3704	224
GZF1	20	23362182..23373063	ENSG00000125812	-0.0576647	0.912178	-0.00767264	0.988345	-0.0576647	0.762026	-0.0499921	0.911927	GDNF-inducible zinc finger protein 1	GZF1_HUMAN|GZF1|ZBTB23|ZNF336	taxon:9606	20140322	NTNU_SB	201	3.17821	12.9391	17.4839	170	2.84933	11.6262	15.5628	177	2.86576	11.7038	15.7288	94	2.60252	10.9146	16.1433	99	2.72228	11.4414	16.8502	92	2.50331	10.5288	15.5619	104	2.46909	9.93071	15.6968	107	2.55583	10.3163	16.1992	98
HNRNPA1	12	54280193..54287088	ENSG00000135486	-0.364591	2.09628e-08	-0.364591	4.79854e-07	-0.3516	1.04289e-06	0.0129909	0.990167	Heterogeneous nuclear ribonucleoprotein A1	F8VTQ5_HUMAN|HNRNPA1	taxon:9606	20150627	InterPro	11923	202.222	823.285	1037.12	10923	196.379	801.285	999.958	11065	192.165	784.807	983.271	4535	134.679	564.828	778.827	4739	139.779	587.471	806.596	4496	131.223	551.919	760.505	5344	136.09	547.357	806.572	5254	134.616	543.358	795.424	5001
HOGA1	10	97584323..97612802	ENSG00000241935	-0.652184	0.0499344	0.263665	0.431078	-0.388519	0.196553	-0.652184	0.0451133	4-hydroxy-2-oxoglutarate aldolase, mitochondrial	H7BY76_HUMAN|HOGA1	taxon:9606	20150627	InterPro	85	1.7701	7.20641	7.39369	83	1.83217	7.47581	7.59833	82	1.74853	7.14102	7.28678	47	1.71378	7.1874	8.07164	43	1.55725	6.5449	7.31877	67	2.40101	10.0985	11.3331	30	0.938031	3.77277	4.52791	35	1.10105	4.44426	5.29879	47
HOOK3	8	42896932..43030539	ENSG00000168172	-1.19699	0	-1.19699	0	-0.907114	0	0.289871	0.120925	Protein Hook homolog 3	HOOK3_HUMAN|HOOK3	taxon:9606	20150627	Ensembl	509	2.88314	11.7378	44.2751	427	2.5638	10.4611	39.0902	490	2.84199	11.6068	43.5429	98	0.971971	4.07633	16.8302	111	1.09341	4.59544	18.8926	116	1.1307	4.75566	19.6216	152	1.29273	5.19938	22.9414	126	1.07815	4.35182	19.0756	168
HSD17B14	19	complement(48813017..48836678)	ENSG00000087076	1.33229	2.78669e-05	1.04294	0.00175095	1.33229	1.43703e-05	0.289347	0.705819	17-beta-hydroxysteroid dehydrogenase 14	M0QY35_HUMAN|HSD17B14	taxon:9606	20150627	InterPro	34	2.2927	9.33401	2.95747	28	2.0014	8.16634	2.56329	25	1.72619	7.04979	2.22158	31	3.66024	15.3506	5.32385	32	3.75257	15.7715	5.44652	31	3.59725	15.1299	5.24369	37	3.74617	15.0671	5.58442	36	3.66718	14.8021	5.45018	56
HSP90AA1	14	complement(102080738..102139699)	ENSG00000080824	-0.714995	0	-0.714995	0	-0.252451	0.000813893	0.462544	1.49915e-09	Heat shock protein HSP 90-alpha	G3V2J8_HUMAN|HSP90AA1	taxon:9606	20150627	InterPro	8143	134.032	545.669	708.315	7439	129.792	529.589	681.012	7591	127.939	522.505	674.56	2489	71.7345	300.846	427.453	2503	71.6465	301.121	426.02	2388	67.6392	284.487	403.934	3790	93.6656	376.724	572.026	3807	94.6603	382.084	576.357	3819
HSPA14	10	14838164..14871741	ENSG00000187522	-0.179161	0.694752	0.164903	0.569297	-0.0142577	0.967554	-0.179161	0.729946	Heat shock 70 kDa protein 14	B0YIZ1_HUMAN|HSPA14|hCG_25570	taxon:9606	20150627	UniProt	128	2.57913	10.5001	11.134	117	2.49895	10.1965	10.7109	144	2.97102	12.1337	12.7963	69	2.4344	10.2096	11.8499	102	3.57417	15.0217	17.3608	57	1.97642	8.31273	9.64163	73	2.20853	8.88275	11.0179	75	2.2829	9.21463	11.3546	78
HSPB1	7	76302544..76304295	ENSG00000106211	0.787335	0	0.696436	0	0.787335	0	0.0908989	0.563326	Heat shock protein beta-1	HSPB1_HUMAN|HSPB1|HSP27|HSP28	taxon:9606	20110404	BHF-UCL	4171	220.498	897.691	362.813	4252	238.269	972.209	389.254	4265	230.868	942.871	379.001	3452	319.533	1340.08	592.836	3646	335.191	1408.76	620.563	3661	333.047	1400.78	619.263	4317	342.661	1378.19	651.566	4370	348.986	1408.64	661.592	4175
HSPE1	2	197499994..197503457	ENSG00000115541	0.498906	2.53294e-06	-0.0915532	0.580949	0.407353	5.89064e-05	0.498906	3.50992e-05	Heat shock 10kDa protein 1 (Chaperonin 10), isoform CRA_d	A0A024R3X7_HUMAN|HSPE1|hCG_21429	taxon:9606	20150627	InterPro	369	16.1227	65.6384	32.0973	378	17.507	71.4338	34.6044	347	15.5246	63.4027	30.8355	190	14.536	60.9621	32.63	165	12.5373	52.6927	28.0836	182	13.6843	57.5556	30.7856	299	19.6155	78.8938	45.1282	282	18.6132	75.1298	42.6931	271
HTRA1	10	122461525..122514908	ENSG00000166033	0.102438	0.549293	0.102438	0.386473	0.0858484	0.47908	-0.0165894	0.990167	Serine protease HTRA1	H0Y7G9_HUMAN|HTRA1	taxon:9606	20150627	InterPro	1267	51.6248	210.174	110.209	1223	52.8222	215.531	111.961	1140	47.5626	194.247	101.304	726	51.7962	217.227	124.681	667	47.2627	198.639	113.526	645	45.2253	190.216	109.103	727	44.4768	178.886	109.726	816	50.2265	202.733	123.538	719
IFI16	1	158999968..159055155	ENSG00000163565	-0.603594	0.0109185	-0.0345566	0.956936	-0.603594	0.00693873	-0.569037	0.0475248	Gamma-interferon-inducible protein 16	IF16_HUMAN|IFI16|IFNGIP1	taxon:9606	20120822	UniProt	170	2.77385	11.2929	14.7874	128	2.21387	9.03326	11.7179	169	2.82358	11.5316	15.0179	81	2.31418	9.70541	13.9107	90	2.5538	10.7333	15.3183	67	1.88126	7.91249	11.3331	77	1.88643	7.58726	11.6216	37	0.912004	3.68119	5.60158	66
IGBP1	X	70133449..70166324	ENSG00000089289	0.232765	0.0318821	0.232765	0.0188157	0.182473	0.0763409	-0.050292	0.797883	Immunoglobulin-binding protein 1	IGBP1_HUMAN|IGBP1|IBP1	taxon:9606	20100517	UniProt	720	33.4018	135.985	62.6289	640	31.4721	128.416	58.5895	697	33.1093	135.219	61.9376	385	31.2736	131.158	66.1187	408	32.9161	138.342	69.4432	471	37.601	158.148	79.6703	436	30.3698	122.148	65.8056	479	33.5687	135.496	72.5177	455
IKBKE	1	206470476..206496889	ENSG00000263528	0.163126	0.694752	0.0359644	0.928624	0.163126	0.517017	0.127162	0.738454	Inhibitor of nuclear factor kappa-B kinase subunit epsilon	A0A075B7B4_HUMAN|IKBKE	taxon:9606	20150627	UniProt	139	3.16722	12.8944	12.0909	120	2.89837	11.8262	10.9855	129	3.00977	12.292	11.4633	69	2.75291	11.5454	11.8499	68	2.69453	11.3248	11.5739	71	2.78396	11.7092	12.0098	86	2.94225	11.8338	12.98	72	2.47832	10.0034	10.9004	97
IKBKG	X	154541199..154565046	ENSG00000269335	-0.163651	0.293524	-0.00643895	0.988345	-0.163651	0.184802	-0.157212	0.418946	NF-kappa-B essential modulator	C9J2V2_HUMAN|IKBKG	taxon:9606	20080818	HPA	499	12.2142	49.7265	43.4053	507	13.1547	53.6754	46.4139	440	11.028	45.0387	39.0998	269	11.5292	48.3519	46.1973	231	9.83305	41.327	39.3171	253	10.6568	44.822	42.7953	273	10.0333	40.3542	41.204	234	8.65253	34.9248	35.4262	251
IL10RB	21	33266358..33310187	ENSG00000243646	-0.379143	0.0683844	-0.197124	0.367005	-0.379143	0.0266363	-0.182019	0.653382	Interleukin-10 receptor subunit beta	F8WDX2_HUMAN|IL10RB	taxon:9606	20140730	GO_Central	197	3.74165	15.233	17.136	213	4.2883	17.4976	19.4993	206	4.0063	16.3618	18.3058	99	3.29239	13.8079	17.002	87	2.8736	12.0774	14.8077	95	3.10499	13.0595	16.0694	105	2.99436	12.0433	15.8477	90	2.58227	10.423	13.6255	83
IL1RAP	3	190514051..190659750	ENSG00000196083	1.13595	2.93807e-08	-0.800456	7.49449e-05	0.335491	0.0972122	1.13595	7.00282e-08	Interleukin-1 receptor accessory protein	C9J9W1_HUMAN|IL1RAP	taxon:9606	20150627	InterPro	206	1.53958	6.26792	17.9188	150	1.18832	4.84872	13.7319	148	1.1326	4.62556	13.1517	46	0.601966	2.52457	7.8999	60	0.779824	3.2775	10.2122	45	0.578745	2.43418	7.61181	139	1.55979	6.2735	20.9793	131	1.479	5.96978	19.8326	103
IMPA2	18	11981025..12030883	ENSG00000141401	-0.812844	2.2168e-09	0.674597	8.56105e-07	-0.138246	0.544298	-0.812844	1.26807e-07	Inositol monophosphatase 2	K7EIH6_HUMAN|IMPA2	taxon:9606	20150627	InterPro	233	5.26189	21.4222	20.2674	265	6.34366	25.8841	24.2597	231	5.34168	21.8155	20.5274	190	7.5131	31.509	32.63	232	9.11139	38.2939	39.4873	187	7.26721	30.5656	31.6313	124	4.2046	16.911	18.7154	139	4.74201	19.1405	21.0438	126
INO80	15	complement(40978880..41116354)	ENSG00000128908	-0.410013	4.37657e-05	-0.394814	0.000668049	-0.410013	0.000236508	-0.015199	0.990167	DNA helicase INO80	A0A087X0U7_HUMAN|INO80	taxon:9606	20150627	InterPro	374	4.60599	18.7519	32.5322	399	5.20874	21.2533	36.5269	363	4.5776	18.695	32.2573	126	2.71708	11.3951	21.6389	166	3.55525	14.9422	28.2538	160	3.39088	14.2619	27.0642	186	3.43939	13.8333	28.0731	152	2.82785	11.4143	23.0119	164
INSIG1	7	155297776..155310235	ENSG00000186480	1.57849	0	1.57849	0	0.516592	5.54966e-09	-1.0619	0	Insulin-induced gene protein	A0A024RD68_HUMAN|INSIG1|hCG_1641980	taxon:9606	20150627	UniProt	585	13.8446	56.364	50.886	571	14.3242	58.447	52.2728	530	12.8434	52.4527	47.0975	874	36.2173	151.891	150.098	919	37.8225	158.963	156.417	841	34.25	144.054	142.256	464	16.4877	66.3137	70.0317	442	15.8019	63.7822	66.9161	510
INTS10	8	19817140..19852083	ENSG00000104613	-0.564466	1.10836e-06	-0.355235	0.00369998	-0.564466	9.52729e-07	-0.209231	0.342794	Integrator complex subunit 10	E5RHN1_HUMAN|INTS10	taxon:9606	20150627	InterPro	355	4.73375	19.272	30.8795	329	4.6503	18.9746	30.1187	324	4.42386	18.0671	28.7917	132	3.08198	12.9255	22.6693	150	3.47839	14.6192	25.5306	130	2.98305	12.5466	21.9897	127	2.54271	10.2268	19.1682	157	3.16255	12.7652	23.7689	116
IPO7	11	9384622..9448126	ENSG00000205339	-0.5203	8.04635e-11	-0.5203	2.58923e-11	-0.284685	0.000382394	0.235615	0.0202015	Importin-7	E9PLB2_HUMAN|IPO7	taxon:9606	20150627	GOC	2398	28.5909	116.399	208.589	2145	27.1091	110.613	196.366	2220	27.1026	110.688	197.276	827	17.2649	72.4069	142.027	808	16.7533	70.412	137.525	830	17.0293	71.6246	140.396	1080	19.3339	77.7613	163.005	1110	19.9923	80.6965	168.047	1068
IRX3	16	complement(54283304..54286763)	ENSG00000177508	-0.209923	0.754915	-0.209923	0.566522	-0.109276	0.742996	0.100647	0.886082	Iroquois-class homeodomain protein IRX-3	IRX3_HUMAN|IRX3|IRXB1	taxon:9606	20150627	Ensembl	87	2.58163	10.5103	7.56766	75	2.35909	9.62582	6.86596	77	2.33962	9.55507	6.84246	32	1.66266	6.97302	5.49558	44	2.27059	9.54298	7.48897	32	1.63405	6.87275	5.41285	42	1.87129	7.52636	6.33908	48	2.15168	8.68498	7.26691	40
ITPA	20	3208868..3223870	ENSG00000125877	0.526919	9.15343e-07	0.0685588	0.751663	0.526919	8.93036e-07	0.45836	0.000621493	ITPase	Q5NT82_HUMAN|ITPA	taxon:9606	20150627	GOC	251	10.4691	42.6218	21.8331	271	11.9816	48.8886	24.809	271	11.5741	47.2688	24.0819	141	10.2976	43.1869	24.2149	134	9.7197	40.8506	22.8073	160	11.4841	48.3017	27.0642	220	13.7777	55.4142	33.2047	238	14.996	60.5295	36.0318	213
ITSN1	21	33642400..33899861	ENSG00000205726	-0.623384	1.93804e-11	-0.337505	0.000429037	-0.623384	8.29908e-12	-0.285879	0.0233973	Intersectin 1 short form variant 4	A7XZY7_HUMAN|ITSN1	taxon:9606	20150627	InterPro	803	3.18943	12.9848	69.8486	723	3.044	12.4205	66.1879	787	3.20076	13.072	69.9353	326	2.26723	9.50848	55.9863	322	2.22415	9.34781	54.8056	309	2.11201	8.88304	52.2678	255	1.52074	6.11644	38.4872	304	1.82403	7.36248	46.0238	322
KANK1	9	470291..746106	ENSG00000107104	0.423015	3.01421e-06	0.169656	0.111081	0.423015	6.93557e-07	0.253358	0.0237176	KN motif and ankyrin repeat domain-containing protein 1	KANK1_HUMAN|KANK1|ANKRD15|KANK|KIAA0172	taxon:9606	20150628	IntAct	827	5.99907	24.4234	71.9362	707	5.43634	22.1819	64.7231	796	5.9125	24.1468	70.7351	466	5.91894	24.8233	80.0294	450	5.67678	23.8587	76.5917	454	5.66728	23.8363	76.7947	558	6.07757	24.4441	84.2192	640	7.01326	28.3081	96.8922	635
KAT14	20	18138118..18188387	ENSG00000149474	-0.351761	0.0259112	0.104235	0.55908	-0.247527	0.0701813	-0.351761	0.0296892						283	5.7506	23.4118	24.6166	258	5.55718	22.675	23.6189	256	5.32655	21.7537	22.749	150	5.337	22.3827	25.7606	151	5.33598	22.4264	25.7008	147	5.14025	21.6197	24.8653	152	4.63753	18.6522	22.9414	111	3.4073	13.7531	16.8047	131
KAT5	11	65711996..65719604	ENSG00000172977	0.630178	2.30848e-12	0.630178	7.25343e-12	0.115612	0.392879	-0.514566	8.76009e-07	Histone acetyltransferase	E9PJI1_HUMAN|KAT5	taxon:9606	20150627	UniProt	518	11.9896	48.812	45.058	458	11.237	45.8503	41.9281	430	10.1912	41.6209	38.2112	379	15.3601	64.4185	65.0883	342	13.7662	57.8573	58.2097	417	16.6093	69.8581	70.5361	291	10.1131	40.6752	43.9207	301	10.5246	42.481	45.5696	302
KIF22	16	29790719..29805385	ENSG00000079616	1.1984	0	1.1984	0	0.567779	5.83065e-11	-0.630617	9.97773e-13	Kinesin-like protein	A0A024R632_HUMAN|KIF22|hCG_2039829	taxon:9606	20150627	UniProt	588	11.7792	47.9554	51.1469	607	12.8895	52.5931	55.5685	595	12.2049	49.8452	52.8736	743	26.062	109.301	127.601	691	24.0728	101.175	117.611	715	24.6482	103.669	120.943	510	15.34	61.6978	76.9745	520	15.7363	63.5177	78.7249	528
KLF12	13	complement(73686089..73995056)	ENSG00000118922	-0.425473	0.000867679	-0.425473	0.00106073	-0.317912	0.0133338	0.107562	0.738454	Krueppel-like factor 12	A0A0A0MRU8_HUMAN|KLF12	taxon:9606	20150627	InterPro	279	2.20638	8.98257	24.2687	268	2.24656	9.16667	24.5344	275	2.22683	9.09444	24.4374	113	1.56471	6.5622	19.4063	97	1.33401	5.60665	16.5098	110	1.49695	6.29612	18.6067	125	1.48424	5.96961	18.8663	116	1.38578	5.59353	17.5617	146
KLF9	9	complement(70384597..70414624)	ENSG00000119138	0.77259	3.37909e-13	-0.763845	2.19775e-11	0.00874498	0.967554	0.77259	7.43392e-10	Kruppel-like factor 9, isoform CRA_a	A0A024R260_HUMAN|KLF9|hCG_28191	taxon:9606	20150627	InterPro	394	6.57663	26.7747	34.2719	378	6.68817	27.2898	34.6044	420	7.17854	29.3173	37.3225	116	3.39035	14.2187	19.9215	130	3.77365	15.8601	22.1265	121	3.47562	14.6183	20.4673	237	5.93981	23.89	35.7705	248	6.25346	25.2413	37.5457	219
KLHL12	1	complement(202891100..202928636)	ENSG00000117153	-0.288917	0.0164543	-0.261012	0.0418512	-0.288917	0.0162444	-0.0279045	0.988034	Kelch-like protein 12	KLH12_HUMAN|KLHL12|C3IP1	taxon:9606	20150627	GOC	336	8.17116	33.2663	29.2268	331	8.53259	34.8156	30.3018	355	8.84	36.1028	31.5464	139	5.91887	24.823	23.8714	151	6.38605	26.8397	25.7008	156	6.52844	27.4583	26.3876	150	5.47713	22.0291	22.6396	175	6.42901	25.9499	26.494	166
KNTC1	12	122527246..122626396	ENSG00000184445	-0.821728	1.08951e-15	-0.60948	5.6107e-08	-0.821728	9.57015e-14	-0.212248	0.327575	Kinetochore-associated protein 1	E7ES84_HUMAN|KNTC1	taxon:9606	20131205	HPA	460	3.50863	14.2843	40.0129	352	2.84597	11.6124	32.2242	403	3.14749	12.8544	35.8118	139	1.85641	7.78555	23.8714	133	1.76417	7.41459	22.6371	144	1.89009	7.94963	24.3578	140	1.60334	6.44864	21.1303	121	1.3942	5.62752	18.3187	142
LACTB	15	63121800..63142061	ENSG00000103642	-0.489773	2.15383e-06	-0.345549	0.00164025	-0.489773	2.39065e-06	-0.144225	0.553808	Serine beta-lactamase-like protein LACTB, mitochondrial	LACTB_HUMAN|LACTB|MRPL56|UNQ843/PRO1781	taxon:9606	20111111	HPA	467	10.1561	41.3472	40.6218	453	10.4427	42.6096	41.4704	482	10.7333	43.8352	42.832	186	7.08273	29.7041	31.9431	191	7.22358	30.3597	32.5089	200	7.48477	31.4806	33.8303	191	6.23676	25.0843	28.8277	196	6.43911	25.9906	29.6732	199
LARP1	5	154712902..154817607	ENSG00000155506	0.245642	0.0109938	-0.159044	0.0875256	0.0865977	0.43478	0.245642	0.0110791	La-related protein 1	LARP1_HUMAN|LARP1|KIAA0731|LARP	taxon:9606	20140307	UniProt	2190	22.2767	90.6928	190.496	2075	22.3735	91.2907	189.958	2174	22.6437	92.4772	193.188	988	17.5972	73.8006	169.676	962	17.0174	71.5218	163.736	1066	18.6597	78.4819	180.315	1338	20.4353	82.191	201.945	1406	21.605	87.2058	212.86	1270
LGR4	11	complement(27365961..27472775)	ENSG00000205213	-0.682688	4.99702e-11	-0.314596	0.00358865	-0.682688	1.83278e-11	-0.368092	0.00663215	Leucine-rich repeat-containing G-protein coupled receptor 4	LGR4_HUMAN|LGR4|GPR48	taxon:9606	20150627	Ensembl	539	7.34373	29.8977	46.8847	465	6.71567	27.402	42.569	528	7.36617	30.0836	46.9197	202	4.81902	20.2104	34.6909	207	4.90466	20.6136	35.2322	235	5.50981	23.174	39.7506	192	3.92778	15.7976	28.9786	191	3.93118	15.8677	28.9163	177
LMBRD1	6	complement(69675802..69797111)	ENSG00000168216	-0.709512	7.93307e-07	-0.489382	0.00120631	-0.709512	8.9901e-07	-0.22013	0.0473743	Probable lysosomal cobalamin transporter	LMBD1_HUMAN|LMBRD1|C6orf209|NESI|BM-021|CD001|MSTP044	taxon:9606	20150627	Ensembl	319	11.4719	46.7042	27.7481	270	10.2924	41.9961	24.7175	362	13.3301	54.4403	32.1685	103	6.48576	27.2005	17.6889	132	8.25523	34.6956	22.4669	119	7.3643	30.9739	20.129	110	5.93956	23.889	16.6023	109	5.92151	23.9014	16.5019	122
LNX1	4	complement(53459301..53701405)	ENSG00000072201	-0.414172	0.00227033	0.248963	0.0429347	-0.165208	0.252923	-0.414172	0.00255921	E3 ubiquitin-protein ligase LNX	A0A0B4J209_HUMAN|LNX1	taxon:9606	20150627	InterPro	316	4.76792	19.4111	27.4871	300	4.79812	19.5778	27.4638	322	4.97482	20.3173	28.6139	183	4.83473	20.2763	31.4279	184	4.82804	20.2916	31.3175	216	5.60836	23.5885	36.5367	161	3.64741	14.6699	24.2998	177	4.03438	16.2842	26.7967	153
LRTOMT	11	72080331..72110782	ENSG00000184154	-0.168938	0.827734	-0.0588166	0.913725	-0.168938	0.650679	-0.110122	0.878964	Leucine-rich repeat-containing protein 51	A0A0C3SFZ6_HUMAN|LRTOMT	taxon:9606	20150627	InterPro	87	1.22317	4.97974	7.56766	86	1.28166	5.22957	7.87297	78	1.1229	4.58594	6.93133	29	0.71391	2.99405	4.98037	45	1.10025	4.62418	7.65917	52	1.25808	5.29145	8.79587	45	0.949939	3.82067	6.79187	50	1.06193	4.28636	7.5697	36
LSR	19	35248330..35267964	ENSG00000105699	0.871264	1.37174e-10	0.77992	1.39878e-07	0.871264	1.03561e-09	0.0913439	0.750283	Lipolysis-stimulated lipoprotein receptor	LSR_HUMAN|LSR|LISCH	taxon:9606	20150627	Ensembl	163	4.82856	19.658	14.1785	131	4.11348	16.7843	11.9925	184	5.5812	22.7937	16.3508	158	8.19533	34.3702	27.1344	109	5.61522	23.6	18.5522	162	8.2582	34.7336	27.4025	171	7.60577	30.5905	25.8091	163	7.29422	29.4422	24.6772	179
MAN1A2	1	117367449..117528872	ENSG00000198162	-0.752849	0	-0.752849	1.51538e-13	-0.668378	1.13438e-11	0.0844713	0.738454	alpha-1,2-Mannosidase	H0Y543_HUMAN|MAN1A2	taxon:9606	20150627	InterPro	595	5.31671	21.6453	51.7558	521	4.93482	20.1356	47.6955	596	5.4532	22.271	52.9624	198	3.09792	12.9923	34.0039	170	2.64171	11.1028	28.9347	163	2.50642	10.5419	27.5717	194	2.60282	10.4686	29.2805	206	2.7807	11.2239	31.1872	232
MAN2A1	5	109689366..109869625	ENSG00000112893	-0.758274	0	-0.758274	0	-0.650616	0	0.107658	0.573074	Alpha-mannosidase	A5PKX5_HUMAN|MAN2A1	taxon:9606	20150627	InterPro	1645	12.0268	48.9633	143.09	1602	12.4152	50.6579	146.657	1647	12.3298	50.3553	146.358	536	6.86164	28.7769	92.051	512	6.50975	27.3596	87.1444	465	5.85028	24.606	78.6554	590	6.47669	26.0493	89.0489	594	6.56042	26.4803	89.928	646
MAP3K13	3	185282941..185489097	ENSG00000073803	-0.126106	0.79451	-0.0209117	0.987081	-0.126106	0.586925	-0.105194	0.758363	Mitogen-activated protein kinase kinase kinase 13	C9J4W2_HUMAN|MAP3K13	taxon:9606	20150627	InterPro	183	1.25229	5.09832	15.9182	151	1.09532	4.46923	13.8235	157	1.1001	4.49285	13.9515	98	1.17425	4.92466	16.8302	82	0.975842	4.10133	13.9567	73	0.859643	3.61562	12.3481	90	0.924729	3.71927	13.5837	82	0.847676	3.42154	12.4143	92
MAP3K3	17	63622415..63696303	ENSG00000198909	0.512936	2.00899e-08	0.512936	5.50194e-09	0.296807	0.00138526	-0.216129	0.0796731	Mitogen-activated protein kinase kinase kinase 3	J3KRN4_HUMAN|MAP3K3	taxon:9606	20150627	GOC	668	9.44857	38.4669	58.1057	582	8.72611	35.6052	53.2799	684	9.90661	40.4588	60.7824	429	10.6249	44.5597	73.6752	502	12.3482	51.8978	85.4423	512	12.4623	52.4161	86.6055	429	9.11096	36.6444	64.7491	501	10.705	43.2095	75.8484	464
MAP3K9	14	complement(70722526..70809534)	ENSG00000006432	-0.0892021	0.86777	0.0296601	0.940098	-0.059542	0.79602	-0.0892021	0.794044	Mitogen-activated protein kinase kinase kinase 9	A0A087WW79_HUMAN|MAP3K9	taxon:9606	20150627	InterPro	179	1.24836	5.0823	15.5702	212	1.56722	6.39475	19.4078	191	1.36395	5.57041	16.9729	87	1.06239	4.45555	14.9411	115	1.39475	5.86193	19.5734	109	1.30814	5.50197	18.4375	100	1.04714	4.2116	15.093	99	1.043	4.20992	14.988	129
MAPK7	17	19377721..19383544	ENSG00000166484	0.775091	0	0.603067	1.6776e-09	0.775091	0	0.172023	0.300183	Mitogen-activated protein kinase	A0A024QZ20_HUMAN|MAPK7|hCG_30677	taxon:9606	20150627	GOC	341	5.66895	23.0794	29.6617	342	6.02674	24.591	31.3088	344	5.8558	23.9152	30.5689	271	7.88855	33.0836	46.5407	285	8.23956	34.6297	48.5081	260	7.4381	31.2843	43.9794	363	9.06092	36.4431	54.7877	317	7.96102	32.1336	47.9919	352
MAPRE2	18	34976928..35143470	ENSG00000166974	-1.00153	0	-0.57697	4.33909e-08	-1.00153	0	-0.424565	0.00310023	Microtubule-associated protein, RP/EB family, member 2, isoform CRA_a	A0A024RC33_HUMAN|MAPRE2|hCG_24286	taxon:9606	20150627	InterPro	526	7.35216	29.932	45.7539	469	6.9488	28.3533	42.9351	486	6.95576	28.4075	43.1875	177	4.33193	18.1676	30.3975	178	4.32673	18.1847	30.2963	164	3.94469	16.5912	27.7408	166	3.48381	14.0119	25.0544	135	2.85052	11.5058	20.4382	133
MARCH1	4	complement(163524298..164384050)	ENSG00000145416	-0.928204	3.22436e-10	-0.908437	6.76054e-07	-0.928204	1.427e-07	-0.0197668	0.990167	E3 ubiquitin-protein ligase MARCH1	B7Z739_HUMAN|MARCH1	taxon:9606	20150627	InterPro	164	1.35941	5.53443	14.2655	159	1.39705	5.70041	14.5558	180	1.52778	6.23948	15.9954	49	0.711187	2.98263	8.41511	46	0.663096	2.7869	7.82938	45	0.64189	2.69976	7.61181	52	0.647185	2.60299	7.84838	60	0.751313	3.03258	9.08364	43
MBTPS1	16	complement(84053761..84116906)	ENSG00000140943	-0.331452	0.000124424	-0.331452	3.34946e-05	-0.162456	0.0677924	0.168996	0.141165	Membrane-bound transcription factor site-1 protease	A0A087WXJ6_HUMAN|MBTPS1	taxon:9606	20150627	InterPro	2417	20.3929	83.0233	210.242	2332	20.8564	85.1005	213.486	2285	19.741	80.6225	203.052	956	14.1234	59.2319	164.181	926	13.587	57.1044	157.609	1042	15.129	63.6319	176.256	1276	16.1648	65.015	192.587	1209	15.4096	62.1987	183.035	1205
MCEE	2	complement(71109684..71130239)	ENSG00000124370	-1.46932	8.03254e-09	-1.18249	3.06216e-05	-1.46932	1.63376e-07	-0.286828	0.72086	Methylmalonyl-CoA epimerase, mitochondrial	MCEE_HUMAN|MCEE	taxon:9606	20150627	UniProt	106	5.63816	22.954	9.22036	147	8.28814	33.8182	13.4573	120	6.5357	26.692	10.6636	19	1.76956	7.42131	3.263	37	3.4225	14.3843	6.29754	30	2.74595	11.5494	5.07454	22	1.757	7.06667	3.32047	23	1.84808	7.45953	3.48206	34
MCPH1	8	6406592..6648504	ENSG00000147316	-0.893484	2.21862e-09	-0.893484	2.91985e-07	-0.785366	2.4954e-06	0.108118	0.00792451	Microcephalin	A0A075B6F8_HUMAN|MCPH1	taxon:9606	20150627	Ensembl	200	1.76738	7.19535	17.3969	180	1.68609	6.87978	16.4783	196	1.77352	7.2431	17.4172	55	0.851026	3.5691	9.44554	51	0.783757	3.29403	8.6804	56	0.851587	3.58174	9.47248	68	0.90225	3.62886	10.2633	49	0.654121	2.64028	7.41831	79
METTL15	11	28108248..28527041	ENSG00000169519	-0.93332	4.4133e-07	-0.93332	4.62908e-07	-0.492842	0.00613673	0.440479	0.118142	Probable methyltransferase-like protein 15	MET15_HUMAN|METTL15|METT5D1	taxon:9606	20150628	IntAct	176	1.95462	7.95762	15.3093	180	2.119	8.64616	16.4783	174	1.97869	8.08103	15.4622	63	1.22509	5.1379	10.8194	44	0.849792	3.57156	7.48897	38	0.726229	3.05449	6.42775	70	1.16725	4.6947	10.5651	88	1.47636	5.95915	13.3227	63
METTL21A	2	complement(207580631..207625928)	ENSG00000144401	0.333653	0.51528	-0.130038	0.771666	0.203614	0.551538	0.333653	0.481593	Protein N-lysine methyltransferase METTL21A	MT21A_HUMAN|METTL21A|FAM119A|HCA557B	taxon:9606	20141015	BHF-UCL	86	1.09279	4.44893	7.48067	90	1.21224	4.94629	8.23915	71	0.923792	3.77279	6.30928	43	0.956719	4.01236	7.38469	47	1.03859	4.36506	7.99958	28	0.612258	2.57513	4.73624	63	1.20197	4.83434	9.50861	54	1.03655	4.18391	8.17528	50
MGST3	1	165630861..165661796	ENSG00000143198	0.203085	0.0332638	0.00110981	0.99011	0.203085	0.0273821	0.201975	0.0894926	Microsomal glutathione S-transferase 3, isoform CRA_a	A0A024R8Z1_HUMAN|MGST3|hCG_1770226	taxon:9606	20150627	Ensembl	1000	12.5171	50.9597	86.9846	1018	13.5071	55.113	93.194	1046	13.4065	54.7526	92.9509	546	11.9668	50.1873	93.7684	518	11.2758	47.3905	88.1656	540	11.6316	48.922	91.3418	695	13.0619	52.5353	104.897	653	12.3475	49.8392	98.8603	723
MICU2	13	complement(21492691..21604214)	ENSG00000165487	-0.904252	2.45655e-13	-0.904252	2.46951e-09	-0.899959	9.51185e-10	0.00429251	0.990167	Calcium uptake protein 2, mitochondrial	MICU2_HUMAN|MICU2|EFHA1	taxon:9606	20150627	InterPro	361	8.55514	34.8296	31.4014	262	6.58157	26.8548	23.9851	288	6.98863	28.5417	25.5926	93	3.85907	16.1845	15.9715	87	3.5855	15.0694	14.8077	74	3.01781	12.6928	12.5172	86	3.0601	12.3078	12.98	106	3.79478	15.3172	16.0478	94
MMD	17	complement(55392613..55421992)	ENSG00000108960	-0.604496	0.0224869	-0.604496	0.0286191	-0.544646	0.0431173	0.0598509	0.990167	Monocyte to macrophage differentiation factor	I3L1Y1_HUMAN|MMD	taxon:9606	20150627	InterPro	90	2.44705	9.9624	7.82861	107	3.08384	12.583	9.79544	94	2.61702	10.688	8.35314	27	1.28542	5.39088	4.6369	32	1.51308	6.35926	5.44652	41	1.91833	8.06843	6.93521	42	1.71462	6.89621	6.33908	33	1.35543	5.471	4.996	42
MMP2	16	55389700..55506691	ENSG00000087245	0.705364	0	0.705364	0	0.439063	8.64125e-09	-0.266301	0.00351724	Matrix metallopeptidase 2 (Gelatinase A, 72kDa gelatinase, 72kDa type IV collagenase), isoform CRA_a	A0A024R6R4_HUMAN|MMP2|hCG_24148	taxon:9606	20150627	Ensembl	1817	31.8172	129.534	158.051	1812	33.6336	137.235	165.882	1750	31.3779	128.148	155.511	1540	47.2179	198.026	264.475	1561	47.5357	199.786	265.688	1487	44.8082	188.461	251.528	1370	36.02	144.873	206.775	1474	38.9911	157.382	223.155	1438
MNAT1	14	60734742..60969953	ENSG00000020426	-0.984419	2.97677e-08	-0.984419	3.62141e-08	-0.480089	0.00517488	0.50433	0.0473633	Menage a trois homolog 1, cyclin H assembly factor (Xenopus laevis), isoform CRA_b	A0A024R669_HUMAN|MNAT1|hCG_21923	taxon:9606	20150627	InterPro	162	3.62062	14.7402	14.0915	179	4.24062	17.303	16.3868	208	4.76004	19.4401	18.4835	48	1.8784	7.87779	8.24338	49	1.90447	8.00424	8.33999	48	1.84608	7.76451	8.11927	75	2.51679	10.1225	11.3198	84	2.83602	11.4472	12.7171	72
MON2	12	62466817..62600479	ENSG00000061987	-0.714042	1.03991e-13	-0.714042	1.3999e-09	-0.694509	9.77985e-10	0.0195324	0.990167	MON2 protein	B7ZM73_HUMAN|MON2	taxon:9606	20150627	InterPro	375	2.0224	8.23358	32.6192	358	2.04657	8.35065	32.7735	337	1.861	7.60036	29.9469	122	1.15206	4.83161	20.9519	106	0.994152	4.17829	18.0416	113	1.04871	4.41082	19.1141	147	1.19034	4.78756	22.1868	113	0.920611	3.71593	17.1075	128
MORC4	X	complement(106813871..107000244)	ENSG00000133131	-0.709235	8.71099e-12	-0.709235	1.59322e-09	-0.578548	2.78869e-07	0.130687	0.00691999	MORC family CW-type zinc finger protein 4	MORC4_HUMAN|MORC4|ZCWCC2	taxon:9606	20150628	IntAct	369	5.26417	21.4314	32.0973	344	5.202	21.2257	31.4919	366	5.34643	21.8349	32.5239	118	2.94757	12.3618	20.265	108	2.6794	11.2612	18.382	119	2.9214	12.2873	20.129	143	3.06307	12.3197	21.583	139	2.99557	12.0912	21.0438	142
MRPS11	15	88467453..88480773	ENSG00000181991	0.302928	0.0109938	0.302928	0.00361779	0.157683	0.197498	-0.145245	0.452452	28S ribosomal protein S11, mitochondrial	H0YL99_HUMAN|MRPS11	taxon:9606	20150627	InterPro	438	6.72619	27.3836	38.0992	456	7.4228	30.2873	41.745	448	7.04454	28.7701	39.8107	311	8.36248	35.0712	53.4102	268	7.15715	30.0806	45.6146	287	7.58433	31.8994	48.5465	287	6.6175	26.6157	43.317	303	7.02909	28.372	45.8724	289
MRPS33	7	complement(141002610..141015228)	ENSG00000090263	-0.954493	1.08951e-15	-0.933562	1.05437e-10	-0.954493	1.23682e-11	-0.020931	0.00990167	Mitochondrial ribosomal protein S33	A4D1T3_HUMAN|MRPS33|hCG_40133	taxon:9606	20150627	Ensembl	398	6.53356	26.5993	34.6199	357	6.21217	25.3476	32.682	345	5.79916	23.6839	30.6578	96	2.75942	11.5727	16.4868	121	3.45432	14.518	20.5947	84	2.37294	9.98047	14.2087	104	2.5634	10.31	15.6968	124	3.07503	12.412	18.7729	105
MRPS6	21	34073224..34143034	ENSG00000243927	-0.312589	0.00231858	-0.240679	0.0241195	-0.312589	0.00157823	-0.0719104	0.738454	28S ribosomal protein S6, mitochondrial	RT06_HUMAN|MRPS6|C21orf101|RPMS6	taxon:9606	20150627	InterPro	656	13.1812	53.663	57.0619	604	12.8646	52.4914	55.2939	602	12.3859	50.5841	53.4956	276	9.71043	40.7244	47.3994	276	9.64428	40.5336	46.9763	272	9.40501	39.5571	46.0092	315	9.50337	38.2227	47.5431	286	8.68115	35.0404	43.2987	279
MUM1	19	1354711..1378431	ENSG00000160953	-0.511608	1.17324e-08	0.433699	1.74656e-06	-0.0779085	0.55688	-0.511608	4.03147e-07	PWWP domain-containing protein MUM1	MUM1_HUMAN|MUM1|EXPAND1	taxon:9606	20100408	UniProt	639	5.58904	22.754	55.5831	599	5.55356	22.6602	54.8361	598	5.35571	21.8728	53.1402	410	6.27913	26.3339	70.4122	441	6.70788	28.1923	75.0599	446	6.71292	28.2343	75.4415	339	4.45198	17.9059	51.1654	324	4.28098	17.2796	49.0517	358
MYO18A	17	complement(29071124..29180412)	ENSG00000196535	-0.475018	1.04172e-07	0.307634	0.000374125	-0.167384	0.0536756	-0.475018	2.43279e-07	Unconventional myosin-XVIIIa	A0A0D9SFK2_HUMAN|MYO18A	taxon:9606	20150627	UniProt	1022	5.86703	23.8858	88.8982	998	6.07304	24.7799	91.363	1077	6.33086	25.8554	95.7056	621	6.24221	26.1791	106.649	698	6.96841	29.2873	118.802	686	6.77691	28.5034	116.038	556	4.79247	19.2754	83.9173	529	4.58759	18.5172	80.0874	534
MYRIP	3	39808914..40260321	ENSG00000170011	-0.303775	0.635606	-0.0707658	0.882153	-0.303775	0.396189	-0.23301	0.738454	Rab effector MyRIP	F8WFC5_HUMAN|MYRIP	taxon:9606	20150627	GOC	83	1.22098	4.97085	7.21972	69	1.07594	4.39017	6.31668	69	1.03935	4.24471	6.13156	37	0.953043	3.99695	6.35427	39	0.997715	4.19326	6.63795	34	0.860698	3.62006	5.75115	42	0.927679	3.73114	6.33908	29	0.644452	2.60125	4.39043	34
N6AMT1	21	complement(28872191..28885371)	ENSG00000156239	0.354086	0.166893	0.354086	0.0727448	0.137966	0.572401	-0.21612	0.576625	cDNA, FLJ94785, Homo sapiens putative N6-DNA-methyltransferase (N6AMT1), mRNA	B2RA97_HUMAN|N6AMT1|HEMK2|hCG_401157	taxon:9606	20150627	InterPro	130	2.30822	9.39721	11.308	112	2.10795	8.6011	10.2532	111	2.01807	8.24186	9.86381	69	2.14518	8.99662	11.8499	87	2.68636	11.2904	14.8077	80	2.44436	10.2809	13.5321	86	2.29272	9.22133	12.98	75	2.01167	8.11986	11.3546	67
NAA25	12	complement(112026689..112109022)	ENSG00000111300	-0.550779	6.39832e-06	-0.417165	0.00175468	-0.550779	1.35768e-05	-0.133614	0.705854	N-alpha-acetyltransferase 25, NatB auxiliary subunit	NAA25_HUMAN|NAA25|C12orf30|MDM20|NAP1	taxon:9606	20141106	HPA	279	2.37957	9.68766	24.2687	249	2.25113	9.18532	22.795	246	2.14837	8.77398	21.8603	111	1.65766	6.95204	19.0628	107	1.58704	6.67012	18.2118	85	1.24754	5.24708	14.3779	98	1.25498	5.04755	14.7912	100	1.28841	5.20051	15.1394	112
NABP1	2	191678068..191696659	ENSG00000173559	-0.6925	1.31825e-13	-0.6925	6.36135e-11	-0.580053	1.38323e-08	0.112446	0.705819	SOSS complex subunit B2	H7C0W4_HUMAN|NABP1	taxon:9606	20150627	InterPro	527	3.29731	13.424	45.8409	515	3.41558	13.9366	47.1463	435	2.78688	11.3817	38.6555	139	1.5228	6.38645	23.8714	177	1.9259	8.09429	30.1261	162	1.74423	7.33618	27.4025	195	1.8319	7.36792	29.4314	193	1.82418	7.36308	29.219	192
NADK2	5	complement(36192592..36242279)	ENSG00000152620	-0.626527	0.000247089	-0.508521	0.006427	-0.626527	0.000397737	-0.118006	0.760881	NAD kinase 2, mitochondrial	A0A0C4DGV3_HUMAN|NADK2	taxon:9606	20150627	InterPro	164	2.89999	11.8064	14.2655	164	3.07401	12.5429	15.0136	151	2.73407	11.166	13.4183	63	1.95062	8.18067	10.8194	50	1.53757	6.46218	8.51019	63	1.91705	8.06303	10.6565	57	1.51337	6.08679	8.60303	55	1.46919	5.93018	8.32667	70
NAP1L4	11	complement(2944431..2992377)	ENSG00000205531	-0.321408	0.000134108	-0.321408	0.000105018	-0.238422	0.00475046	0.082986	0.687235	Nucleosome assembly protein 1-like 4, isoform CRA_b	A0A024RCC9_HUMAN|NAP1L4|hCG_16431	taxon:9606	20150627	InterPro	1781	29.5854	120.448	154.919	1782	31.3783	128.033	163.135	1735	29.5116	120.526	154.178	717	20.8551	87.4639	123.135	761	21.9841	92.3964	129.525	740	21.1537	88.9715	125.172	855	21.3254	85.7711	129.045	902	22.6351	91.3636	136.557	880
NAPG	18	10525905..10552761	ENSG00000134265	-0.300912	0.259056	-0.300912	0.12973	-0.113547	0.610546	0.187364	0.649576	Gamma-soluble NSF attachment protein	J3KTJ6_HUMAN|NAPG	taxon:9606	20140724	GO_Central	191	2.95359	12.0246	16.614	171	2.80299	11.437	15.6544	180	2.85016	11.6401	15.9954	71	1.92245	8.06251	12.1933	85	2.28584	9.60708	14.4673	74	1.96919	8.28235	12.5172	88	2.04323	8.21788	13.2819	102	2.38275	9.61765	15.4422	104
NAXD	13	110615460..110639993	ENSG00000213995	-0.286835	0.0322744	0.109165	0.459326	-0.17767	0.137042	-0.286835	0.0309878						489	14.8368	60.4032	42.5354	498	16.0165	65.3522	45.59	479	14.8814	60.7762	42.5654	309	16.416	68.8468	53.0667	269	14.1936	59.6538	45.7848	249	13.0008	54.6807	42.1187	273	12.4368	50.0211	41.204	248	11.3669	45.8811	37.5457	240
NDC80	18	2571511..2616635	ENSG00000080986	-1.07721	2.55055e-12	-0.344254	0.0351815	-1.07721	1.08995e-12	-0.732958	6.64725e-05	Kinetochore protein NDC80 homolog	I3L0P0_HUMAN|NDC80	taxon:9606	20141107	GO_Central	341	8.18219	33.3112	29.6617	242	6.15515	25.1149	22.1542	285	7.00228	28.5975	25.326	124	5.20974	21.849	21.2954	119	4.96561	20.8698	20.2543	114	4.70717	19.7982	19.2833	82	2.95424	11.882	12.3763	84	3.04478	12.2899	12.7171	75
NFIA	1	60865259..61462793	ENSG00000162599	-0.482997	0.00653888	-0.0816926	0.00771666	-0.482997	0.00283079	-0.401305	0.0583849	Nuclear factor 1	B1AKN5_HUMAN|NFIA	taxon:9606	20140829	GO_Central	230	1.82741	7.43973	20.0064	206	1.73494	7.07907	18.8585	226	1.83864	7.50904	20.0831	105	1.46075	6.12622	18.0324	116	1.60279	6.73631	19.7436	106	1.44929	6.09564	17.93	125	1.4912	5.99762	18.8663	87	1.04421	4.21483	13.1713	66
NFRKB	11	complement(129863636..129895590)	ENSG00000170322	-0.179941	0.282285	0.0740877	0.622163	-0.105853	0.429929	-0.179941	0.249008	Nuclear factor related to kappaB binding protein, isoform CRA_c	A0A024R3K9_HUMAN|NFRKB|hCG_2032921	taxon:9606	20150627	InterPro	613	8.35856	34.0293	53.3215	590	8.52768	34.7956	54.0122	588	8.20971	33.5286	52.2515	337	8.046	33.744	57.8754	327	7.75406	32.5893	55.6567	322	7.55557	31.7784	54.4668	343	7.02234	28.244	51.7691	308	6.34429	25.6079	46.6294	326
NNMT	11	114257787..114313285	ENSG00000166741	-1.11649	1.59251e-08	-1.11649	3.84899e-08	-0.54161	0.00412988	0.574883	0.0492167	Nicotinamide N-methyltransferase	F5H0R4_HUMAN|NNMT	taxon:9606	20150627	InterPro	141	4.17256	16.9873	12.2648	125	3.92104	15.9991	11.4433	141	4.2725	17.449	12.5297	28	1.45084	6.08467	4.80864	30	1.54389	6.48874	5.10612	40	2.03697	8.56739	6.76606	55	2.44379	9.82894	8.30117	58	2.59282	10.4656	8.78085	51
NPEPL1	20	58689131..58719238	ENSG00000215440	0.264307	0.0596518	0.197858	0.160432	0.264307	0.0295004	0.0664496	0.789473	Aminopeptidase-like 1, isoform CRA_d	H0UI76_HUMAN|NPEPL1|hCG_28551	taxon:9606	20150627	InterPro	287	3.24451	13.209	24.9646	254	3.04375	12.4194	23.2527	286	3.31065	13.5208	25.4149	168	3.32549	13.9467	28.8518	179	3.51909	14.7903	30.4665	149	2.89864	12.1915	25.2036	181	3.0723	12.3568	27.3184	194	3.31307	13.3728	29.3704	208
NRBP2	8	complement(143833594..143840974)	ENSG00000185189	0.0818544	0.771533	-0.043081	0.771666	0.0387734	0.76775	0.0818544	0.738454	Nuclear receptor binding protein 2, isoform CRA_b	D3DWK9_HUMAN|NRBP2|hCG_40717	taxon:9606	20150628	IntAct	722	12.6659	51.5653	62.8028	627	11.6594	47.5738	57.3994	750	13.4723	55.021	66.6474	338	10.3823	43.5423	58.0471	366	11.1658	46.9285	62.2946	361	10.898	45.8365	61.0637	396	10.4307	41.9522	59.7684	408	10.8124	43.6427	61.7688	461
NRDC	1	complement(51789191..51878937)	ENSG00000078618	-0.190691	0.0765246	0.0132976	0.96609	-0.177394	0.0670654	-0.190691	0.123613						1170	14.9218	60.7496	101.772	1052	14.222	58.0301	96.3065	1100	14.3651	58.6674	97.7495	567	12.6619	53.1025	97.3749	596	13.2188	55.557	101.441	590	12.9488	54.462	99.7993	571	10.9343	43.9778	86.1812	579	11.1552	45.0264	87.6571	574
NRIP1	21	complement(14961235..15065936)	ENSG00000180530	0.349815	0.000481406	-0.32967	0.00100546	0.0201454	0.902984	0.349815	0.0026069	Nuclear receptor-interacting protein 1	C9J130_HUMAN|NRIP1	taxon:9606	20150627	InterPro	626	6.36394	25.9088	54.4523	698	7.52169	30.6908	63.8992	628	6.53719	26.698	55.8061	248	4.41452	18.5139	42.5908	313	5.53359	23.2569	53.2738	252	4.40852	18.542	42.6262	375	5.72401	23.022	56.5989	398	6.11218	24.671	60.2548	390
NUDCD1	8	complement(109240919..109334385)	ENSG00000120526	-0.754329	8.42377e-05	-0.754329	3.43629e-05	-0.21923	0.309252	0.5351	0.0260043	NudC domain-containing protein 1	NUDC1_HUMAN|NUDCD1|CML66	taxon:9606	20150627	UniProt	183	3.56109	14.4979	15.9182	153	3.15596	12.8773	14.0066	158	3.14825	12.8575	14.0404	49	1.66958	7.00203	8.41511	60	2.03046	8.53374	10.2122	44	1.47342	6.19712	7.44266	81	2.36665	9.51871	12.2254	91	2.67507	10.7976	13.7769	77
NUDT16	3	131381671..131388830	ENSG00000198585	-0.281848	0.141881	0.258925	0.127934	-0.0229234	0.946011	-0.281848	0.203846	U8 snoRNA-decapping enzyme	NUD16_HUMAN|NUDT16	taxon:9606	20150627	UniProt	268	3.29351	13.4085	23.3119	257	3.34784	13.6602	23.5274	266	3.34723	13.6701	23.6376	172	3.70111	15.522	29.5388	178	3.80412	15.9882	30.2963	145	3.06642	12.8972	24.527	137	2.52791	10.1673	20.6775	180	3.34163	13.488	27.2509	140
NUF2	1	163266576..163355764	ENSG00000143228	-1.43325	5.22942e-15	-1.1591	1.4338e-08	-1.43325	1.71932e-12	-0.274154	0.587738	Kinetochore protein Nuf2	B1AQT3_HUMAN|NUF2	taxon:9606	20150627	InterPro	293	7.52813	30.6484	25.4865	195	5.31083	21.6698	17.8515	288	7.5769	30.9442	25.5926	66	2.96923	12.4526	11.3346	74	3.30645	13.8966	12.5951	41	1.81277	7.62445	6.93521	47	1.81315	7.29253	7.09373	62	2.40643	9.71323	9.38643	59
NUP107	12	68686734..68745809	ENSG00000111581	-0.707064	1.405e-12	-0.511707	2.221e-06	-0.707064	1.94701e-11	-0.195357	0.344276	Nuclear pore complex protein Nup107	F5GY77_HUMAN|NUP107	taxon:9606	20150627	InterPro	436	4.52669	18.429	37.9253	445	4.89736	19.9828	40.738	479	5.09224	20.7968	42.5654	135	2.45419	10.2926	23.1845	198	3.57495	15.025	33.7004	166	2.9658	12.474	28.0791	161	2.50979	10.0944	24.2998	152	2.38396	9.62255	23.0119	176
NUS1	6	117675502..117710640	ENSG00000153989	-0.751694	6.69147e-13	-0.751694	4.70195e-13	-0.326773	0.00143258	0.42492	0.00108425	Dehydrodolichyl diphosphate syntase complex subunit NUS1	NGBR_HUMAN|NUS1|C6orf68|NGBR	taxon:9606	20150627	UniProt	588	10.8623	44.2223	51.1469	500	9.79087	39.9498	45.7731	513	9.70376	39.6304	45.5868	146	4.72254	19.8057	25.0736	184	5.91114	24.8437	31.3175	167	5.30884	22.3288	28.2483	243	6.7401	27.1088	36.6761	250	6.97661	28.1602	37.8485	256
OAZ2	15	complement(64687573..64703281)	ENSG00000180304	-0.320634	0.000257474	-0.199237	0.0267535	-0.320634	8.55828e-05	-0.121398	0.432786	Ornithine decarboxylase antizyme 2, isoform CRA_a	A0A024R5X0_HUMAN|OAZ2|hCG_32488	taxon:9606	20150627	InterPro	1743	19.6274	79.9068	151.614	1676	20.0054	81.6283	153.431	1740	20.0629	81.9374	154.622	794	15.6554	65.6571	136.359	770	15.0788	63.3742	131.057	786	15.231	64.0609	132.953	825	13.9488	56.1022	124.518	785	13.3535	53.8999	118.844	815
ORMDL2	12	55817919..55821879	ENSG00000123353	1.1997	0	0.975106	0	1.1997	0	0.224594	0.115837	ORM1-like protein 2	F8VWV8_HUMAN|ORMDL2	taxon:9606	20150627	InterPro	270	8.29994	33.7906	23.4858	209	6.81029	27.7881	19.1331	273	8.59317	35.0947	24.2596	259	13.9409	58.4664	44.4799	275	14.7013	61.7874	46.8061	239	12.643	53.1758	40.4272	342	15.7854	63.4889	51.6182	355	16.4855	66.5414	53.7449	317
OTUD1	10	23439458..23442390	ENSG00000165312	-0.372258	0.0760191	0.351883	0.0636552	-0.0203752	0.967554	-0.372258	0.13824	OTU domain-containing protein 1	OTUD1_HUMAN|OTUD1|DUBA7|OTDC1	taxon:9606	20130902	UniProt	133	3.91703	15.947	11.5689	122	3.80867	15.5406	11.1686	139	4.19179	17.1194	12.352	96	4.95058	20.7621	16.4868	79	4.04616	17.0055	13.4461	88	4.45993	18.7583	14.8853	89	3.93561	15.8291	13.4328	64	2.84739	11.4931	9.68922	75
P4HB	17	complement(81843159..81860694)	ENSG00000185624	-0.55204	0	-0.55204	1.95126e-15	-0.43107	6.68999e-10	0.12097	0.303328	Protein disulfide-isomerase	A0A024R8S5_HUMAN|P4HB|hCG_95895	taxon:9606	20150627	UniProt	35077	571.371	2326.16	3051.16	33987	586.836	2394.47	3111.38	34702	578.802	2363.84	3083.73	12105	345.255	1447.96	2078.88	12460	352.959	1483.44	2120.74	12455	349.124	1468.4	2106.78	14892	364.222	1464.91	2247.66	15288	376.191	1518.44	2314.51	15007
PAX8	2	complement(113215997..113278950)	ENSG00000125618	-0.690736	0.0132556	0.241929	0.412972	-0.448806	0.0744826	-0.690736	0.0136687	Paired box gene 8, isoform CRA_c	A0A024R4X8_HUMAN|PAX8|hCG_26667	taxon:9606	20150627	InterPro	89	1.0389	4.22958	7.74163	81	1.00226	4.08952	7.41524	100	1.19527	4.8815	8.88632	59	1.20592	5.05747	10.1325	50	1.015	4.26591	8.51019	58	1.16508	4.90026	9.81078	39	0.683546	2.74923	5.88628	33	0.581917	2.34883	4.996	44
PCNX1	14	70907405..71115382	ENSG00000100731	-0.218471	0.0878373	-0.134923	0.294238	-0.218471	0.0372652	-0.0835477	0.738454						630	3.25575	13.2548	54.8003	611	3.34704	13.6569	55.9347	634	3.3549	13.7015	56.3392	320	2.89561	12.1439	54.9558	261	2.34564	9.85843	44.4232	312	2.77464	11.67	52.7752	342	2.65372	10.6733	51.6182	283	2.20932	8.91764	42.8445	321
PCSK5	9	75890644..76362339	ENSG00000099139	-0.571173	0.0492254	0.261505	0.362276	-0.309668	0.259254	-0.571173	0.0435269	Proprotein convertase subtilisin/kexin type 5	B1AMG5_HUMAN|PCSK5	taxon:9606	20150627	InterPro	170	1.15582	4.70558	14.7874	104	0.749522	3.05828	9.5208	137	0.953768	3.89521	12.1743	95	1.13096	4.7431	16.315	60	0.709422	2.9816	10.2122	102	1.19339	5.01936	17.2534	61	0.622716	2.50457	9.20675	62	0.636789	2.57032	9.38643	71
PDCD4	10	110871795..110900006	ENSG00000150593	-0.988927	0	-0.33382	0.00058757	-0.988927	0	-0.655107	2.26022e-09	Programmed cell death protein 4	PDCD4_HUMAN|PDCD4|H731	taxon:9606	20150627	UniProt	760	14.438	58.7797	66.1083	731	14.7203	60.0636	66.9202	707	13.7528	56.1668	62.8262	305	10.1455	42.5488	52.3798	313	10.3406	43.4603	53.2738	294	9.61125	40.4245	49.7305	233	6.64608	26.7306	35.1668	207	5.94052	23.9781	31.3386	210
PDCD7	15	complement(65117379..65133836)	ENSG00000090470	-0.362877	0.00255596	-0.362877	0.00700982	-0.346625	0.00741135	0.0162519	0.990167	U11/U12 snRNP 59K	Q6IEG3_HUMAN|PDCD7|hCG_23672	taxon:9606	20150627	Ensembl	259	6.85646	27.9139	22.529	280	7.85718	32.0597	25.6329	243	6.58698	26.9014	21.5937	116	5.37697	22.5504	19.9215	103	4.74185	19.9294	17.531	99	4.50999	18.9688	16.746	120	4.76979	19.1841	18.1116	116	4.63895	18.7245	17.5617	125
PDCL3	2	100562690..100576735	ENSG00000115539	-0.359737	0.0830684	-0.359737	0.0929628	-0.351531	0.0859052	0.00820513	0.990167	Phosducin-like protein 3	PDCL3_HUMAN|PDCL3|PhLP2A|VIAF1	taxon:9606	20150627	UniProt	169	7.97289	32.4591	14.7004	124	6.20096	25.3018	11.3517	164	7.92232	32.3549	14.5736	73	6.0302	25.2899	12.5368	58	4.75847	19.9992	9.87182	55	4.46511	18.7801	9.30333	79	5.59594	22.507	11.9235	61	4.34731	17.5473	9.23503	70
PDE8A	15	84980440..85139145	ENSG00000073417	-0.480722	2.43135e-05	-0.480722	0.000138061	-0.415578	0.000664725	0.0651439	0.83641	Phosphodiesterase 8A, isoform CRA_a	A0A024RC53_HUMAN|PDE8A|hCG_1991196	taxon:9606	20150627	InterPro	315	3.45041	14.0473	27.4001	260	3.01886	12.3179	23.802	298	3.34239	13.6504	26.4812	106	2.03304	8.52633	18.2041	97	1.84775	7.76584	16.5098	124	2.33734	9.83077	20.9748	118	1.94071	7.80555	17.8098	140	2.31659	9.35064	21.1952	126
PDGFC	4	complement(156760454..156971394)	ENSG00000145431	0.382953	3.57768e-07	0.058997	0.652625	0.382953	5.93529e-07	0.323956	0.000240423	Platelet-derived growth factor C	H0Y9N2_HUMAN|PDGFC	taxon:9606	20150627	InterPro	1994	30.7962	125.377	173.447	1904	31.1708	127.186	174.304	1941	30.6957	125.362	172.483	1080	29.2063	122.488	185.476	1050	28.2015	118.527	178.714	1051	27.9329	117.484	177.778	1510	35.016	140.835	227.905	1482	34.5766	139.564	224.366	1478
PGAM1	10	97426160..97433441	ENSG00000171314	0.562344	4.21764e-15	0.28345	0.000120203	0.562344	0	0.278894	0.000582707	Phosphoglycerate mutase 1	PGAM1_HUMAN|PGAM1|PGAMA|CDABP0006	taxon:9606	20150627	InterPro	13276	446.57	1818.07	1154.81	12367	440.956	1799.24	1132.15	12895	444.144	1813.89	1145.89	8109	477.605	2003.02	1392.62	8181	478.563	2011.34	1392.44	8236	476.737	2005.14	1393.13	11345	572.986	2304.56	1712.31	10970	557.43	2249.99	1660.79	11087
PGM3	6	complement(83161150..83193936)	ENSG00000013375	-0.334735	0.00448003	-0.334735	0.00169536	-0.0871904	0.551538	0.247545	0.0894926	Phosphoglucomutase 3, isoform CRA_b	A0A087WT27_HUMAN|PGM3|hCG_401113	taxon:9606	20150627	InterPro	524	6.1709	25.1229	45.5799	503	6.27904	25.6204	46.0477	531	6.40312	26.1505	47.1863	218	4.49524	18.8525	37.4387	212	4.34174	18.2477	36.0832	216	4.37735	18.4109	36.5367	324	5.72901	23.0422	48.9014	271	4.82112	19.4598	41.0278	266
PGP	16	complement(2211997..2214807)	ENSG00000184207	1.19757	0	1.14275	0	1.19757	0	0.0548283	0.848987	Phosphoglycolate phosphatase	PGP_HUMAN|PGP	taxon:9606	20150627	Ensembl	157	4.97315	20.2466	13.6566	134	4.4993	18.3585	12.2672	121	3.92462	16.0282	10.7524	154	8.54147	35.8219	26.4475	161	8.86888	37.2747	27.4028	161	8.77604	36.9116	27.2334	195	9.27436	37.3016	29.4314	172	8.23042	33.221	26.0398	188
PIK3C2A	11	complement(17077730..17207983)	ENSG00000011405	-0.934847	0	-0.934847	0	-0.80367	0	0.131177	0.62882	Phosphatidylinositol 4-phosphate 3-kinase C2 domain-containing subunit alpha	A0A0C4DGF9_HUMAN|PIK3C2A	taxon:9606	20150331	GO_Central	672	6.30682	25.6762	58.4536	607	6.03862	24.6394	55.5685	557	5.35273	21.8607	49.4968	160	2.6293	11.027	27.4779	184	3.0031	12.6216	31.3175	158	2.55175	10.7326	26.7259	182	2.56466	10.3151	27.4693	201	2.84969	11.5024	30.4302	234
PIK3R1	5	68215720..68301821	ENSG00000145675	-0.236934	0.0538424	-0.07602	0.600818	-0.236934	0.0192702	-0.160914	0.336418	Phosphatidylinositol 3-kinase regulatory subunit alpha	E5RGI8_HUMAN|PIK3R1	taxon:9606	20150627	InterPro	700	5.61592	22.8635	60.8892	643	5.46817	22.3118	58.8642	667	5.47934	22.3777	59.2717	347	4.87452	20.4431	59.5927	335	4.67389	19.6437	57.0183	315	4.34884	18.291	53.2827	323	3.89083	15.649	48.7505	333	4.03579	16.2899	50.4142	345
PIP5K1B	9	68705414..69009176	ENSG00000107242	-2.20748	0	-0.847124	5.65492e-05	-2.20748	0	-1.36036	8.62822e-06	Phosphatidylinositol 4-phosphate 5-kinase type-1 beta	A0A0A0MSP5_HUMAN|PIP5K1B	taxon:9606	20150627	InterPro	143	2.51168	10.2255	12.4388	136	2.53207	10.3316	12.4503	148	2.66177	10.8707	13.1517	32	0.984144	4.12738	5.49558	45	1.37452	5.77694	7.65917	47	1.42058	5.97492	7.95012	16	0.421955	1.69711	2.41489	18	0.477598	1.92776	2.72509	20
PKD2	4	88007668..88077777	ENSG00000118762	-0.414121	5.96082e-06	-0.174539	0.0829672	-0.414121	1.26716e-06	-0.239582	0.0389939	cDNA FLJ50473, highly similar to Polycystin-2	B4DFN3_HUMAN|PKD2	taxon:9606	20150627	InterPro	1166	18.3194	74.5817	101.424	1112	18.5194	75.5647	101.799	1054	16.9564	69.2502	93.6618	508	13.9751	58.61	87.2424	524	14.3171	60.1728	89.1868	512	13.8428	58.2221	86.6055	512	12.0781	48.5784	77.2764	492	11.6772	47.1336	74.4858	464
PLAT	8	complement(42175233..42207724)	ENSG00000104368	1.28448	0	0.926916	0	1.28448	0	0.357569	0.00303988	cDNA FLJ59355, highly similar to Tissue-type plasminogen activator (EC 3.4.21.68)	B4DN26_HUMAN|PLAT	taxon:9606	20150627	InterPro	269	3.5111	14.2943	23.3988	178	2.46274	10.0487	16.2952	270	3.60856	14.7374	23.9931	231	5.27937	22.141	39.6712	229	5.19801	21.8465	38.9767	252	5.6602	23.8065	42.6262	344	6.74165	27.115	51.9201	341	6.72367	27.1392	51.6254	339
PLD5	1	complement(242082986..242524696)	ENSG00000180287	-0.499643	0.000160901	-0.12438	0.503774	-0.499643	5.61125e-05	-0.375264	0.0264344	Phospholipase D family, member 5, isoform CRA_a	A0A024R3S7_HUMAN|PLD5|hCG_1647027	taxon:9606	20150627	InterPro	266	2.40726	9.80041	23.1379	285	2.73398	11.1555	26.0906	268	2.48345	10.1425	23.8153	116	1.83814	7.70895	19.9215	136	2.14038	8.99573	23.1477	141	2.19584	9.23561	23.8503	114	1.54904	6.23027	17.2061	112	1.53116	6.18033	16.9561	114
PNP	14	20468954..20477094	ENSG00000198805	1.21695	0	0.71374	6.46705e-14	1.21695	0	0.50321	4.58562e-07	Purine nucleoside phosphorylase	G3V2H3_HUMAN|PNP	taxon:9606	20150627	InterPro	409	8.53582	34.7509	35.5767	379	8.38435	34.2107	34.696	358	7.65041	31.2444	31.813	340	12.4245	52.107	58.3906	311	11.2874	47.4393	52.9334	332	11.9234	50.1493	56.1583	522	16.3572	65.789	78.7857	491	15.4798	62.4821	74.3345	551
POLA1	X	24693919..24996986	ENSG00000101868	-0.195787	0.357074	-0.139591	0.463494	-0.195787	0.210497	-0.0561966	0.8796	DNA polymerase	A0A087WU64_HUMAN|POLA1	taxon:9606	20150627	InterPro	253	3.44924	14.0425	22.0071	214	3.0926	12.6188	19.5909	222	3.09909	12.6568	19.7276	103	2.45878	10.3118	17.6889	107	2.53686	10.6621	18.2118	117	2.74491	11.545	19.7907	123	2.51782	10.1267	18.5644	111	2.28605	9.22736	16.8047	119
POLL	10	complement(101578882..101588270)	ENSG00000166169	-0.200643	0.441534	-0.103944	0.631274	-0.200643	0.239923	-0.096699	0.738454	DNA polymerase lambda	Q5JQN9_HUMAN|POLL	taxon:9606	20150627	InterPro	415	6.61403	26.927	36.0986	361	6.09865	24.8844	33.0482	386	6.2992	25.7261	34.3012	209	5.83236	24.4602	35.893	176	4.878	20.5016	29.9559	180	4.93663	20.7633	30.4473	199	4.76199	19.1528	30.0351	160	3.85212	15.5486	24.223	234
POU3F2	6	98834592..98839470	ENSG00000184486	0.376585	0.212828	-0.365708	0.153513	0.010877	0.967554	0.376585	0.286006	POU domain, class 3, transcription factor 2	PO3F2_HUMAN|POU3F2|BRN2|OCT7|OTF7	taxon:9606	20150627	Ensembl	113	2.00062	8.14491	9.82925	97	1.8204	7.42779	8.87998	113	2.04854	8.36629	10.0415	47	1.45701	6.11054	8.07164	49	1.50867	6.34072	8.33999	35	1.06634	4.48497	5.9203	61	1.62156	6.52194	9.20675	76	2.03265	8.20451	11.5059	54
PPA1	10	complement(70202830..70233911)	ENSG00000180817	-0.640703	2.28602e-13	-0.640703	1.92844e-13	-0.14197	0.174723	0.498733	3.29694e-07	Inorganic pyrophosphatase	IPYR_HUMAN|PPA1|IOPPP|PP	taxon:9606	20150627	InterPro	1143	19.0937	77.7339	99.4233	1026	18.1676	74.1296	93.9263	1046	17.8918	73.0705	92.9509	370	10.8224	45.3879	63.5427	356	10.342	43.4659	60.5926	352	10.1187	42.5589	59.5413	561	14.0709	56.5935	84.6719	592	14.9392	60.3	89.6252	557
PPIB	15	complement(64155812..64163205)	ENSG00000166794	0.516164	4.9793e-14	0.516164	2.56302e-13	0.432327	1.0514e-09	-0.0838371	0.606135	Peptidyl-prolyl cis-trans isomerase B	PPIB_HUMAN|PPIB|CYPB	taxon:9606	20150627	InterPro	8457	382.273	1556.3	735.628	8069	386.62	1577.53	738.686	8203	379.672	1550.59	728.944	6281	497.124	2084.88	1078.68	6011	472.513	1985.91	1023.1	6203	482.502	2029.38	1049.25	6693	454.25	1827	1010.18	6482	442.616	1786.56	981.336	6416
PPIG	2	169584340..169641406	ENSG00000138398	-0.983649	0	-0.983649	0	-0.861587	0	0.122062	0.6588	Peptidyl-prolyl cis-trans isomerase G	C9J679_HUMAN|PPIG	taxon:9606	20150627	InterPro	700	8.20665	33.4108	60.8892	606	7.53093	30.7285	55.477	745	8.94342	36.5251	66.203	166	3.40765	14.2913	28.5083	180	3.66987	15.424	30.6367	196	3.95425	16.6314	33.1537	189	3.32695	13.3811	28.5258	263	4.65784	18.8008	39.8166	210
PPM1K	4	complement(88257620..88284769)	ENSG00000163644	-1.56042	7.77734e-12	-0.741033	0.00105066	-1.56042	4.0341e-11	-0.81939	0.0124245	Protein phosphatase 1K, mitochondrial	A0A0A0MQZ4_HUMAN|PPM1K	taxon:9606	20150627	InterPro	130	1.18007	4.80427	11.308	105	1.01032	4.12243	9.61234	133	1.23622	5.04873	11.8188	41	0.651668	2.73302	7.04122	35	0.552512	2.32213	5.95713	39	0.609211	2.56232	6.59691	26	0.354367	1.42527	3.92419	26	0.356531	1.43909	3.93624	21
PPME1	11	74171099..74254703	ENSG00000214517	0.161694	0.143778	0.128514	0.209916	0.161694	0.0763479	0.0331802	0.878964	Protein phosphatase methylesterase 1	PPME1_HUMAN|PPME1|PME1|PP2593|PRO0750	taxon:9606	20030904	PINC	1702	18.5702	75.6027	148.048	1693	19.5804	79.8941	154.988	1574	17.5849	71.8173	139.871	894	17.0794	71.6291	153.533	959	18.1964	76.4771	163.225	989	18.5692	78.1013	167.291	1029	16.8574	67.8005	155.307	1177	19.3997	78.3043	178.191	1058
PPP2R3A	3	135965673..136147891	ENSG00000073711	-0.800322	1.08951e-15	-0.547397	3.32979e-07	-0.800322	3.15374e-14	-0.252925	0.150696	Serine/threonine-protein phosphatase 2A regulatory subunit B'' subunit alpha	P2R3A_HUMAN|PPP2R3A|PPP2R3	taxon:9606	20100517	UniProt	496	5.467	22.2572	43.1443	444	5.18751	21.1666	40.6465	455	5.13521	20.9723	40.4327	175	3.37742	14.1645	30.054	155	2.97105	12.4869	26.3816	169	3.20549	13.4822	28.5866	151	2.49897	10.0509	22.7905	163	2.71404	10.9549	24.6772	156
PPP3CC	8	22440819..22541142	ENSG00000120910	-0.355083	0.115975	0.0757698	0.771666	-0.279313	0.137533	-0.355083	0.131035	Serine/threonine-protein phosphatase 2B catalytic subunit gamma isoform	E5RJH4_HUMAN|PPP3CC	taxon:9606	20150627	GOC	206	6.13814	24.9895	17.9188	189	5.96952	24.3575	17.3022	182	5.5529	22.6782	16.1731	115	5.99994	25.163	19.7498	91	4.71543	19.8183	15.4886	112	5.74285	24.1542	18.945	91	4.07125	16.3746	13.7347	98	4.4112	17.8052	14.8366	90
PRCP	11	complement(82823502..82970584)	ENSG00000137509	-0.157178	0.268557	-0.157178	0.133598	-0.0776576	0.551538	0.0795199	0.723827	Prolylcarboxypeptidase (Angiotensinase C), isoform CRA_a	A0A024R5L0_HUMAN|PRCP|hCG_27286	taxon:9606	20150627	UniProt	1086	14.4723	58.9195	94.4652	1119	15.8069	64.497	102.44	1071	14.6143	59.6851	95.1724	500	11.667	48.9298	85.8685	504	11.6802	49.0902	85.7827	533	12.2229	51.4092	90.1577	566	11.3251	45.5497	85.4266	669	13.4678	54.3609	101.283	588
PRDX6	1	173477266..173488807	ENSG00000117592	-0.724677	0	-0.724677	0	-0.705963	0	0.0187146	0.976798	Peroxiredoxin-6	PRDX6_HUMAN|PRDX6|AOP2|KIAA0106	taxon:9606	20130516	Reactome	4968	181.301	738.111	432.139	4935	190.904	778.946	451.78	4987	186.354	761.073	443.161	1465	93.613	392.602	251.595	1681	106.684	448.377	286.113	1568	98.4704	414.162	265.229	1791	98.1368	394.708	270.316	1789	98.6259	398.091	270.844	1780
PREP	6	complement(105277565..105403084)	ENSG00000085377	0.256984	0.0187061	-0.0227974	0.913355	0.234186	0.0215839	0.256984	0.048534	Prolyl endopeptidase	PPCE_HUMAN|PREP|PEP	taxon:9606	20150627	InterPro	580	13.3176	54.2185	50.451	489	11.9019	48.5634	44.7661	542	12.7432	52.0434	48.1638	260	10.4533	43.8397	44.6516	294	11.7397	49.3403	50.0399	275	10.866	45.7021	46.5166	379	13.0664	52.5531	57.2026	358	12.4178	50.1227	54.1991	375
PTGES3	12	complement(56663341..56688408)	ENSG00000110958	-0.507316	4.61119e-10	-0.507316	9.34736e-11	-0.20863	0.0133634	0.298686	0.00146719	Prostaglandin E synthase 3	A0A087WYT3_HUMAN|PTGES3	taxon:9606	20150627	Ensembl	2304	58.553	238.38	200.412	2065	55.6281	226.98	189.043	2220	57.7695	235.932	197.276	867	38.5802	161.801	148.896	765	33.8095	142.097	130.206	791	34.5926	145.495	133.799	1126	42.9657	172.809	169.948	1117	42.8826	173.09	169.107	1103
PTPN13	4	86594315..86815171	ENSG00000163629	-0.92721	4.01123e-10	-0.578033	0.000181313	-0.92721	7.39507e-10	-0.349177	0.015625	Tyrosine-protein phosphatase non-receptor type 13	D6R9M4_HUMAN|PTPN13	taxon:9606	20150627	InterPro	321	2.91999	11.8878	27.922	258	2.48774	10.1507	23.6189	261	2.43107	9.92853	23.1933	89	1.41758	5.94514	15.2846	113	1.78758	7.51296	19.233	92	1.44014	6.05717	15.5619	84	1.14729	4.61442	12.6782	98	1.34668	5.4357	14.8366	77
PTPRB	12	complement(70515866..70637440)	ENSG00000127329	1.2785	0	0.0932236	0.545651	1.2785	0	1.18528	0	Protein-tyrosine-phosphatase	F8VU56_HUMAN|PTPRB	taxon:9606	20150627	UniProt	571	3.39179	13.8086	49.6682	559	3.51976	14.3617	51.1743	562	3.41829	13.9604	49.9411	322	3.3491	14.0457	55.2993	303	3.13002	13.155	51.5718	319	3.2608	13.7148	53.9593	804	7.17078	28.841	121.348	776	6.96332	28.1065	117.482	830
PXK	3	58332880..58426126	ENSG00000168297	-0.245131	0.131251	-0.245131	0.0562279	-0.102271	0.542398	0.14286	0.579702	PX domain-containing protein kinase-like protein	A0A0C4DG95_HUMAN|PXK	taxon:9606	20150627	InterPro	378	6.09861	24.8286	32.8802	330	5.64367	23.0279	30.2102	353	5.83168	23.8167	31.3687	168	4.746	19.9042	28.8518	144	4.04029	16.9808	24.5094	156	4.33116	18.2167	26.3876	183	4.4331	17.83	27.6203	175	4.26519	17.2159	26.494	222
QDPR	4	complement(17460261..17512234)	ENSG00000151552	0.19703	0.225142	-0.0598348	0.748985	0.137195	0.282799	0.19703	0.22495	Dihydropteridine reductase	DHPR_HUMAN|QDPR|DHPR|SDR33C1	taxon:9606	20150627	Ensembl	448	12.6507	51.5035	38.9691	458	13.7092	55.9377	41.9281	477	13.7923	56.328	42.3877	217	10.7294	44.998	37.2669	244	11.9823	50.3598	41.5297	233	11.3223	47.6211	39.4123	293	12.4229	49.965	44.2226	296	12.6267	50.9662	44.8126	304
RAB28	4	complement(13361354..13484365)	ENSG00000157869	-0.973214	0.000107199	-0.715423	0.00738292	-0.973214	0.000140933	-0.257791	0.713177	Ras-related protein Rab-28	H0Y9G4_HUMAN|RAB28	taxon:9606	20150627	UniProt	111	4.3171	17.5757	9.65529	85	3.50426	14.2985	7.78142	109	4.34085	17.7281	9.68608	33	2.24731	9.42493	5.66732	38	2.57018	10.8021	6.46775	26	1.74013	7.31893	4.39794	29	1.6935	6.81126	4.37698	29	1.70384	6.87732	4.39043	33
RAB3B	1	complement(51907956..51990764)	ENSG00000169213	-0.591664	5.05732e-10	-0.591664	1.76856e-10	-0.188975	0.0643504	0.402689	0.000267075	Ras-related protein Rab-3B	RAB3B_HUMAN|RAB3B	taxon:9606	20150627	UniProt	777	5.22562	21.2745	67.587	801	5.71029	23.2997	73.3285	816	5.61936	22.9496	72.5123	258	3.0382	12.7418	44.3081	265	3.09937	13.0262	45.104	308	3.56458	14.9925	52.0986	387	3.90792	15.7177	58.4101	406	4.12482	16.6493	61.466	440
RABGGTB	1	75786197..75795079	ENSG00000137955	0.293843	0.0270637	-0.260144	0.0326964	0.0336993	0.826946	0.293843	0.0477488	Rab geranylgeranyltransferase, beta subunit, isoform CRA_a	D3DQ78_HUMAN|RABGGTB|hCG_22856	taxon:9606	20150627	InterPro	428	6.2525	25.4551	37.2294	387	5.99279	24.4524	35.4284	360	5.38507	21.9928	31.9907	158	4.04153	16.9497	27.1344	186	4.72534	19.86	31.6579	169	4.24851	17.869	28.5866	234	5.13266	20.6436	35.3177	253	5.58331	22.5363	38.3027	219
RAD21	8	complement(116845935..116874866)	ENSG00000164754	-0.516373	1.58886e-10	-0.338447	5.23113e-05	-0.516373	1.21017e-10	-0.177926	0.153628	RAD21 homolog (S. pombe), isoform CRA_a	A0A024R9J0_HUMAN|RAD21|hCG_19969	taxon:9606	20150627	InterPro	1594	22.2369	90.5307	138.653	1562	23.0981	94.2473	142.995	1609	22.9838	93.8664	142.981	671	16.3904	68.7392	115.236	649	15.745	66.174	110.462	651	15.6282	65.7314	110.118	678	14.2015	57.1185	102.331	673	14.1828	57.2472	101.888	605
RALGAPA1	14	complement(35538352..35809304)	ENSG00000174373	-1.0118	3.49471e-11	-0.73543	9.32029e-06	-1.0118	6.1472e-10	-0.276369	0.427809	Ral GTPase-activating protein subunit alpha-1	H0YJ04_HUMAN|RALGAPA1	taxon:9606	20150627	InterPro	237	1.43584	5.84559	20.6153	194	1.24586	5.08349	17.76	219	1.35857	5.54844	19.461	67	0.710744	2.98077	11.5064	75	0.790189	3.32106	12.7653	62	0.646384	2.71866	10.4874	51	0.463923	1.86591	7.69745	75	0.686407	2.77059	11.3546	63
RAP1GDS1	4	98261384..98443861	ENSG00000138698	-0.320872	0.00735551	-0.320872	0.00282875	-0.166841	0.164364	0.15403	0.447387	Rap1 GTPase-GDP dissociation stimulator 1	GDS1_HUMAN|RAP1GDS1	taxon:9606	20150627	UniProt	549	8.74319	35.5952	47.7545	440	7.42777	30.3076	40.2803	558	9.09938	37.1621	49.5856	226	6.30211	26.4303	38.8126	191	5.28983	22.2324	32.5089	230	6.30327	26.5113	38.9048	264	6.31275	25.39	39.8456	253	6.08667	24.5681	38.3027	291
RASA2	3	141487047..141615342	ENSG00000155903	-0.579676	0.109873	-0.579676	0.0466042	-0.220462	0.551538	0.359215	0.5063	Ras GTPase-activating protein 2	A0A0A0MSJ9_HUMAN|RASA2	taxon:9606	20150627	UniProt	99	1.42695	5.80938	8.61147	91	1.39035	5.67304	8.3307	102	1.5054	6.1481	9.06404	51	1.28713	5.39807	8.75859	31	0.777044	3.26581	5.27632	20	0.496071	2.08645	3.38303	44	0.952233	3.82989	6.64094	49	1.06692	4.30647	7.41831	54
RBL1	20	complement(36996349..37095995)	ENSG00000080839	-0.892752	1.40885e-09	-0.892752	2.9799e-08	-0.676603	1.19963e-05	0.216149	0.574152	Retinoblastoma-like protein 1	E9PNB6_HUMAN|RBL1	taxon:9606	20150627	InterPro	241	3.49644	14.2346	20.9633	268	4.12147	16.8168	24.5344	226	3.35735	13.7115	20.0831	73	1.85443	7.77727	12.5368	80	2.01841	8.4831	13.6163	54	1.34816	5.67032	9.13418	102	2.22191	8.93654	15.3949	79	1.7314	6.98857	11.9601	89
RBM15B	3	51391268..51397908	ENSG00000259956	0.360767	1.10536e-05	0.360767	1.85376e-05	0.310054	0.000239655	-0.0507132	0.764085	Putative RNA-binding protein 15B	RB15B_HUMAN|RBM15B|OTT3	taxon:9606	20150627	InterPro	1070	13.9177	56.6616	93.0735	1021	14.0773	57.4395	93.4686	1057	14.0779	57.4945	93.9284	719	16.3754	68.6765	123.479	708	16.015	67.309	120.504	687	15.3773	64.6764	116.207	749	14.6279	58.8337	113.047	760	14.9334	60.2768	115.059	782
RBM25	14	73058436..73123898	ENSG00000119707	-0.618136	5.22942e-15	-0.618136	9.01144e-12	-0.562369	2.05935e-10	0.0557675	0.789559	RNA-binding protein 25	E9PQU5_HUMAN|RBM25	taxon:9606	20150627	InterPro	934	6.80325	27.6973	81.2436	839	6.47798	26.4322	76.8072	884	6.59328	26.9271	78.555	295	3.76245	15.7793	50.6624	301	3.81282	16.0248	51.2314	309	3.87318	16.2904	52.2678	362	3.95909	15.9235	54.6368	384	4.22534	17.0551	58.1353	310
RBPMS	8	30384479..30572261	ENSG00000157110	-0.388505	0.000624187	0.192342	0.0814529	-0.196163	0.0765099	-0.388505	0.000616639	cDNA FLJ61582, highly similar to RNA-binding protein with multiple splicing	B4E3T4_HUMAN|RBPMS|hCG_2043421	taxon:9606	20150627	InterPro	582	5.62912	22.9172	50.625	545	5.58756	22.799	49.8926	575	5.69462	23.257	51.0963	329	5.57176	23.3673	56.5015	361	6.07205	25.52	61.4436	327	5.44259	22.8913	55.3125	277	4.02267	16.1792	41.8077	311	4.54401	18.3413	47.0835	284
RCC2	1	complement(17406760..17439724)	ENSG00000179051	0.30048	0.000835323	0.200515	0.0282035	0.30048	0.00027023	0.0999653	0.578216	Regulator of chromosome condensation 2, isoform CRA_a	A0A024RAC5_HUMAN|RCC2|hCG_25129	taxon:9606	20150627	InterPro	1289	26.9862	109.866	112.123	1231	27.3184	111.467	112.693	1314	28.1685	115.041	116.766	781	28.6298	120.07	134.127	751	27.3425	114.917	127.823	772	27.8129	116.98	130.585	977	30.7114	123.522	147.459	880	27.8312	112.337	133.227	915
RELN	7	complement(103471784..103989516)	ENSG00000189056	-0.163216	0.195433	0.0205675	0.909383	-0.142648	0.17417	-0.163216	0.23596	Reelin	RELN_HUMAN|RELN	taxon:9606	20150627	Ensembl	1123	7.67329	31.2394	97.6837	936	6.77931	27.6617	85.6872	1087	7.6052	31.0598	96.5942	530	6.34099	26.5933	91.0206	567	6.73745	28.3166	96.5056	571	6.71395	28.2386	96.5855	564	5.78626	23.2724	85.1247	575	5.93514	23.9564	87.0516	533
RFFL	17	complement(35005990..35089319)	ENSG00000092871	-0.0578935	0.00947048	-0.0578935	0.00842033	-0.0173127	0.00967554	0.0405808	0.00988038	E3 ubiquitin-protein ligase rififylin	J3KSU7_HUMAN|RFFL	taxon:9606	20150627	InterPro	188	1.90785	7.76721	16.3531	194	2.08687	8.51508	17.76	173	1.79768	7.34175	15.3733	90	1.59922	6.70693	15.4563	76	1.34125	5.6371	12.9355	113	1.97335	8.29983	19.1141	122	1.85893	7.47664	18.4135	82	1.25707	5.07402	12.4143	118
RHOBTB1	10	complement(60869438..61001440)	ENSG00000072422	-0.460585	3.65298e-06	-0.456972	0.000108502	-0.460585	5.15587e-05	-0.00361341	0.990167	Rho-related BTB domain containing 1, isoform CRA_c	A0A024QZL4_HUMAN|RHOBTB1|hCG_40241	taxon:9606	20150627	UniProt	378	6.74488	27.4597	32.8802	326	6.16607	25.1594	29.844	349	6.37657	26.0421	31.0132	143	4.46784	18.7376	24.5584	116	3.59957	15.1285	19.7436	142	4.36025	18.339	24.0195	151	4.04554	16.2712	22.7905	156	4.20502	16.973	23.6175	142
RIMKLA	1	42380795..42422578	ENSG00000177181	1.1479	0	-0.00668335	0.988345	1.14121	0	1.1479	2.32667e-12	N-acetylaspartylglutamate synthase A	RIMKA_HUMAN|RIMKLA|FAM80A	taxon:9606	20150627	UniProt	160	1.53891	6.26518	13.9175	145	1.47832	6.03201	13.2742	135	1.32955	5.42993	11.9965	82	1.38098	5.79165	14.0824	85	1.42175	5.97541	14.4673	62	1.02618	4.31608	10.4874	179	2.58501	10.397	27.0165	200	2.90592	11.7294	30.2788	191
RNASE4	14	20684100..20701215	ENSG00000258818	-0.219177	0.554447	-0.015669	0.988345	-0.219177	0.366526	-0.203508	0.658734	Ribonuclease 4	RNAS4_HUMAN|RNASE4|RNS4	taxon:9606	20150627	InterPro	146	4.82648	19.6495	12.6997	110	3.8546	15.7279	10.0701	123	4.16354	17.004	10.9302	66	3.82034	16.022	11.3346	54	3.10443	13.0475	9.19101	76	4.32346	18.1843	12.8555	56	2.77961	11.1796	8.4521	64	3.19609	12.9006	9.68922	71
RNASEK	17	7012417..7014532	ENSG00000219200	1.07737	0	0.922325	0	1.07737	0	0.15505	0.186339	Ribonuclease kappa, RNase kappa-02 isoform	A0A0C4DH85_HUMAN|RNASEK, A0A060KS66_HUMAN|RNaseK	taxon:9606	20150627	InterPro	1186	57.2653	233.138	103.164	1225	62.6977	255.826	112.144	1162	57.4504	234.629	103.259	1161	98.1565	411.656	199.387	1186	99.587	418.551	201.862	1196	99.3753	417.968	202.305	1427	103.454	416.094	215.378	1519	110.797	447.216	229.967	1482
RNF141	11	complement(10511678..10541230)	ENSG00000110315	-0.645666	3.98195e-12	-0.49032	1.29663e-06	-0.645666	5.46839e-11	-0.155347	0.47132	RING finger protein 141	E9PLX2_HUMAN|RNF141	taxon:9606	20150627	InterPro	613	10.2898	41.8918	53.3215	510	9.07457	37.027	46.6885	581	9.98627	40.7842	51.6295	216	6.34864	26.6254	37.0952	211	6.15943	25.8873	35.913	207	5.97941	25.1491	35.0143	208	5.24238	21.0849	31.3935	227	5.75619	23.2341	34.3664	204
RNF144B	6	18387350..18468874	ENSG00000137393	0.410999	0.00363025	-0.233069	0.0875886	0.17793	0.178389	0.410999	0.00357263	E3 ubiquitin-protein ligase RNF144B	R144B_HUMAN|RNF144B|IBRDC2|P53RFP	taxon:9606	20050216	UniProt	310	5.17451	21.0664	26.9652	317	5.60886	22.8859	29.0201	317	5.41809	22.1276	28.1696	168	4.91016	20.5926	28.8518	120	3.48337	14.6401	20.4245	132	3.79159	15.9473	22.328	204	5.11275	20.5635	30.7898	219	5.52221	22.2897	33.1553	204
RPL27A	11	8682411..8714759	ENSG00000166441	0.154626	0.128898	-0.0427357	0.74861	0.11189	0.221151	0.154626	0.130469	60S ribosomal protein L27a	E9PJD9_HUMAN|RPL27A	taxon:9606	20150627	InterPro	12921	155.168	631.72	1123.93	12133	154.449	630.198	1110.73	12428	152.823	624.132	1104.39	6305	132.578	556.017	1082.8	6363	132.886	558.503	1083.01	6360	131.433	552.802	1075.8	8046	145.079	583.51	1214.39	7754	140.668	567.787	1173.91	7975
RPL34	4	108620566..108630412	ENSG00000109475	1.27338	0	1.27338	0	1.18417	0	-0.0892107	0.587738	Ribosomal protein L34, isoform CRA_a	A0A024RDH8_HUMAN|RPL34|hCG_2027853	taxon:9606	20150627	InterPro	1832	46.6401	189.88	159.356	1810	48.845	199.303	165.699	1746	45.5153	185.886	155.155	2240	99.853	418.771	384.691	2140	94.7454	398.202	364.236	2434	106.634	448.497	411.715	2403	91.8554	369.443	362.686	2364	90.9164	366.972	357.895	2422
RPLP1	15	69452784..69456194	ENSG00000137818	0.413689	2.14928e-08	0.413689	6.77452e-09	0.274872	0.000188773	-0.138816	0.203846	Ribosomal protein, large, P1, isoform CRA_a	A0A024R608_HUMAN|RPLP1|hCG_38799	taxon:9606	20150627	InterPro	10263	271.026	1103.4	892.722	9453	264.615	1079.71	865.386	9608	259.806	1061.05	853.797	6791	314.015	1316.94	1166.27	6714	308.339	1295.91	1142.75	6919	314.427	1322.47	1170.36	6920	274.385	1103.58	1044.44	6938	276.779	1117.18	1050.37	6964
RPS12	6	132814441..132817564	ENSG00000112306	0.75565	0	0.75565	0	0.500548	9.45514e-13	-0.255102	0.00225279	40S ribosomal protein S12	RS12_HUMAN|RPS12	taxon:9606	20130528	Reactome	9578	1078.69	4391.55	833.138	8286	989.18	4036.16	758.551	8844	1019.88	4165.23	785.906	7951	1567.92	6575.66	1365.48	7670	1502.2	6313.55	1305.46	7944	1539.58	6475.4	1343.74	7536	1274.32	5125.35	1137.41	7186	1222.56	4934.71	1087.92	7443
RPUSD4	11	complement(126202094..126211692)	ENSG00000165526	-0.253674	0.0284624	-0.236095	0.0534603	-0.253674	0.0276416	-0.0175782	0.990167	RNA pseudouridylate synthase domain containing 4, isoform CRA_a	A0A024R3K2_HUMAN|RPUSD4|hCG_39133	taxon:9606	20150627	InterPro	407	8.61058	35.0553	35.4027	397	8.90301	36.327	36.3438	437	9.46671	38.6623	38.8332	172	6.37156	26.7216	29.5388	205	7.54228	31.6992	34.8918	174	6.33472	26.6436	29.4323	221	7.02017	28.2352	33.3556	189	6.04034	24.381	28.6135	201
RRP9	3	complement(51933430..51941941)	ENSG00000114767	0.230025	0.38503	-0.2078	0.311936	0.0222249	0.951445	0.230025	0.423364	U3 small nucleolar RNA-interacting protein 2	U3IP2_HUMAN|RRP9|RNU3IP2|U355K	taxon:9606	20150627	UniProt	230	12.5904	51.2577	20.0064	254	14.7385	60.1375	23.2527	227	12.7238	51.9642	20.1719	106	10.16	42.61	18.2041	125	11.8996	50.0123	21.2755	91	8.5722	36.0543	15.3928	135	11.0959	44.6277	20.3756	158	13.0656	52.7376	23.9203	131
RUFY3	4	70704204..70807315	ENSG00000018189	-1.1372	0	-0.829369	1.48769e-08	-1.1372	5.56876e-15	-0.307827	0.240246	Protein RUFY3	RUFY3_HUMAN|RUFY3|KIAA0871	taxon:9606	20150627	UniProt	355	3.7999	15.4701	30.8795	311	3.52868	14.3981	28.4708	354	3.87996	15.8458	31.4576	106	1.98669	8.33192	18.2041	100	1.86146	7.82348	17.0204	94	1.73146	7.28244	15.9002	106	1.7036	6.85189	15.9986	94	1.51996	6.13514	14.231	72
SARAF	8	complement(30063012..30083208)	ENSG00000133872	0.650951	0	0.650951	0	0.617413	0	-0.0335387	0.866998	Store-operated calcium entry-associated regulatory factor	SARAF_HUMAN|SARAF|TMEM66|XTP3|HSPC035|NPD003|PSEC0019|UNQ1967/PRO4499	taxon:9606	20120430	UniProt	1799	51.973	211.592	156.485	1735	53.1317	216.794	158.833	1665	49.2538	201.154	147.957	1379	69.7574	292.554	236.825	1474	74.055	311.243	250.88	1417	70.446	296.293	239.688	1638	71.0522	285.773	247.224	1504	65.638	264.939	227.697	1541
SBF2	11	complement(9778667..10294207)	ENSG00000133812	-0.424578	5.46248e-05	-0.355743	0.00207853	-0.424578	0.00010995	-0.0688348	0.783897	Myotubularin-related protein 13	A0A087WZP7_HUMAN|SBF2	taxon:9606	20150627	InterPro	412	2.12256	8.64133	35.8376	372	2.03148	8.28908	34.0552	403	2.12592	8.6823	35.8118	151	1.36213	5.71261	25.9323	147	1.31701	5.53523	25.02	187	1.65785	6.97283	31.6313	184	1.4233	5.72454	27.7712	169	1.31526	5.30886	25.5856	166
SCAF4	21	complement(31671033..31732075)	ENSG00000156304	0.189694	0.415955	-0.0844718	0.657533	0.105222	0.544508	0.189694	0.376194	Splicing factor, arginine/serine-rich 15	SFR15_HUMAN|SCAF4|KIAA1172|SFRS15	taxon:9606	20150627	InterPro	316	4.62572	18.8322	27.4871	275	4.2671	17.4111	25.1752	277	4.15194	16.9566	24.6151	150	3.8447	16.1242	25.7606	145	3.69122	15.5137	24.6796	133	3.3503	14.0912	22.4971	183	4.02217	16.1772	27.6203	185	4.09096	16.5126	28.0079	180
SCARB1	12	complement(124776856..124882668)	ENSG00000073060	0.539226	1.5265e-14	0.539226	4.17192e-12	0.524719	9.53386e-12	-0.014507	0.990167	Scavenger receptor class B, member 1, isoform CRA_b	A0A024RBS4_HUMAN|SCARB1|hCG_25301	taxon:9606	20150627	Ensembl	1419	15.8344	64.465	123.431	1389	16.4297	67.0384	127.158	1414	16.1566	65.9838	125.652	1088	21.2583	89.1548	186.85	1066	20.6866	86.9428	181.437	1055	20.2588	85.2075	178.455	1170	19.603	78.8437	176.589	1173	19.7733	79.8125	177.585	1223
SCARB2	4	complement(76158733..76234536)	ENSG00000138760	-0.123686	0.379913	-0.123686	0.204092	-0.051752	0.644068	0.0719338	0.705819	Scavenger receptor class B, member 2, isoform CRA_a	A0A024RDG6_HUMAN|SCARB2|hCG_23840	taxon:9606	20150627	InterPro	3525	16.7543	68.2099	306.621	3206	16.1525	65.907	293.497	3104	15.1067	61.6959	275.831	1632	13.5821	56.9616	280.275	1574	13.0101	54.6799	267.901	1513	12.375	52.0488	255.926	1888	13.4737	54.1913	284.957	1875	13.4626	54.3401	283.864	1806
SCD5	4	complement(82629539..82798857)	ENSG00000145284	0.544628	0.000409984	0.544628	0.000168019	0.369777	0.0155621	-0.174852	0.57443	Stearoyl-CoA desaturase 5	SCD5_HUMAN|SCD5|ACOD4|SCD4	taxon:9606	20150627	UniProt	216	4.34722	17.6983	18.7887	223	4.75741	19.4117	20.4148	228	4.69864	19.1894	20.2608	158	5.56794	23.3513	27.1344	173	6.055	25.4484	29.4453	178	6.16479	25.9288	30.109	149	4.50258	18.1094	22.4886	157	4.7733	19.2668	23.7689	200
SCLT1	4	complement(128864921..129093607)	ENSG00000151466	-1.05957	0.000334913	-0.671571	0.0273435	-1.05957	0.000203249	-0.387998	0.542277	Sodium channel and clathrin linker 1	SCLT1_HUMAN|SCLT1|SAP1	taxon:9606	20150627	UniProt	99	1.03132	4.1987	8.61147	104	1.14842	4.6859	9.5208	117	1.24803	5.09697	10.397	26	0.474254	1.98896	4.46516	52	0.942046	3.95929	8.8506	27	0.484019	2.03576	4.56709	37	0.578731	2.32767	5.58442	30	0.472107	1.9056	4.54182	23
SCN9A	2	complement(166195185..166375993)	ENSG00000169432	-0.526967	1.48887e-06	-0.526967	1.78013e-06	-0.336723	0.00205912	0.190244	0.352218	Sodium channel protein type 9 subunit alpha	A0A0C4DG82_HUMAN|SCN9A	taxon:9606	20150627	InterPro	467	3.89231	15.8463	40.6218	431	3.80781	15.537	39.4564	378	3.22598	13.175	33.5903	152	2.21826	9.30313	26.104	156	2.26113	9.50322	26.5518	155	2.22312	9.35033	26.2185	203	2.54041	10.2175	30.6389	188	2.36706	9.55433	28.4621	202
SEC13	3	complement(10293131..10321178)	ENSG00000157020	1.06655	0	0.969305	0	1.06655	0	0.0972456	0.571331	Protein SEC13 homolog	SEC13_HUMAN|SEC13|D3S1231E|SEC13L1|SEC13R	taxon:9606	20150627	GOC	1108	17.5744	71.5485	96.3789	1022	17.183	70.1119	93.5602	964	15.6566	63.9418	85.6641	1027	28.5226	119.621	176.374	1095	30.204	126.943	186.373	1046	28.5504	120.082	176.932	1314	31.2934	125.862	198.323	1215	29.1124	117.508	183.944	1275
SEC23IP	10	119892711..119944658	ENSG00000107651	-0.574405	2.19469e-10	-0.574405	9.38426e-09	-0.477417	9.4217e-07	0.0969881	0.732925	SEC23-interacting protein	S23IP_HUMAN|SEC23IP|MSTP053	taxon:9606	20150627	Ensembl	584	6.41241	26.1061	50.799	579	6.73899	27.4972	53.0052	611	6.86956	28.0554	54.2954	202	3.88364	16.2875	34.6909	226	4.31546	18.1373	38.4661	195	3.68454	15.497	32.9845	259	4.26997	17.1739	39.091	253	4.19653	16.9387	38.3027	236
SENP1	12	complement(48042898..48106308)	ENSG00000079387	-0.970046	9.28684e-14	-0.845587	1.75877e-08	-0.970046	4.07888e-11	-0.124459	0.738454	Sentrin-specific protease 1	SENP1_HUMAN|SENP1	taxon:9606	20030904	PINC	349	4.75353	19.3525	30.3576	287	4.14363	16.9073	26.2737	296	4.12822	16.8597	26.3035	85	2.02717	8.5017	14.5976	99	2.34497	9.85559	16.8502	87	2.03916	8.57661	14.7162	76	1.55425	6.25123	11.4707	104	2.13986	8.63728	15.745	99
SH3YL1	2	complement(217730..266398)	ENSG00000035115	-0.626775	1.02955e-07	-0.626775	9.70679e-07	-0.475771	0.000110825	0.151004	0.662882	SH3 domain-containing YSC84-like protein 1	SH3Y1_HUMAN|SH3YL1	taxon:9606	20150628	IntAct	300	2.54761	10.3718	26.0954	264	2.37642	9.69653	24.1682	275	2.39124	9.76588	24.4374	96	1.42745	5.98657	16.4868	98	1.44726	6.08266	16.68	90	1.31521	5.5317	15.2236	116	1.47906	5.94881	17.5079	126	1.61638	6.5243	19.0756	112
SHISA4	1	201888680..201892306	ENSG00000198892	1.13166	0	1.13166	0	0.932115	0	-0.199544	0.159734	Protein shisa-4	SHSA4_HUMAN|SHISA4|C1orf40|TMEM58|UNQ583/PRO1153	taxon:9606	20150627	UniProt	346	17.1179	69.69	30.0967	293	15.3656	62.6963	26.823	293	14.843	60.619	26.0369	359	31.0991	130.426	61.6536	354	30.457	128.007	60.2522	355	30.2233	127.118	60.0488	363	26.9648	108.453	54.7877	353	26.3821	106.488	53.4421	328
SIK3	11	complement(116843402..117098437)	ENSG00000160584	-0.469217	0.000335477	0.181833	0.0175837	-0.287384	0.0172148	-0.469217	0.000380934	Serine/threonine-protein kinase SIK3	H0Y494_HUMAN|SIK3	taxon:9606	20150627	UniProt	365	2.88727	11.7546	31.7494	304	2.54904	10.4009	27.83	346	2.80253	11.4456	30.7467	182	2.52084	10.5721	31.2561	203	2.79255	11.7367	34.5514	217	2.95389	12.4239	36.7059	152	1.80533	7.26104	22.9414	181	2.16289	8.73023	27.4023	155
SKA1	18	50374995..50394173	ENSG00000154839	-0.609945	0.00379231	-0.151166	0.569319	-0.609945	0.001339	-0.458779	0.094289	Spindle and kinetochore-associated protein 1	SKA1_HUMAN|SKA1|C18orf24	taxon:9606	20130801	Reactome	146	4.27512	17.4048	12.6997	117	3.63153	14.8178	10.7109	130	3.89779	15.9187	11.5522	63	3.2301	13.5466	10.8194	65	3.30993	13.9112	11.0633	57	2.87217	12.0802	9.64163	56	2.46207	9.90248	8.4521	49	2.16747	8.74871	7.41831	46
SKA3	13	complement(21153595..21176602)	ENSG00000165480	-0.721257	3.66274e-05	-0.457653	0.0123542	-0.721257	2.66443e-05	-0.263604	0.474642	Spindle and kinetochore-associated protein 3	SKA3_HUMAN|SKA3|C13orf3|RAMA1	taxon:9606	20150627	UniProt	206	5.83808	23.7679	17.9188	158	4.74644	19.3669	14.4643	159	4.61402	18.8437	14.1292	59	2.92775	12.2786	10.1325	68	3.35137	14.0853	11.5739	72	3.51136	14.7686	12.1789	60	2.55312	10.2687	9.05582	66	2.82558	11.4051	9.992	60
SKIV2L2	5	55307760..55425581	ENSG00000039123	-0.803407	0	-0.803407	0	-0.480944	3.47148e-07	0.322463	0.01543	Superkiller viralicidic activity 2-like 2	SK2L2_HUMAN|SKIV2L2|KIAA0052|Mtr4	taxon:9606	20150627	UniProt	719	9.44175	38.4391	62.5419	616	8.57457	34.9869	56.3924	675	9.07626	37.0677	59.9826	179	4.11582	17.2612	30.7409	219	5.00125	21.0196	37.2746	204	4.60993	19.3892	34.5069	293	5.77708	23.2355	44.2226	260	5.15773	20.8185	39.3624	292
SLC25A36	3	140941830..140979933	ENSG00000114120	-0.714636	1.96655e-11	-0.714636	1.09174e-11	-0.289734	0.00605539	0.424902	0.00121634	Solute carrier family 25 member 36	D6R8Y3_HUMAN|SLC25A36	taxon:9606	20150627	UniProt	517	4.81394	19.5984	44.971	520	5.13241	20.9418	47.604	485	4.62414	18.8851	43.0986	161	2.62492	11.0086	27.6497	150	2.42891	10.2084	25.5306	174	2.78804	11.7264	29.4323	269	3.76079	15.126	40.6003	237	3.33365	13.4558	35.8804	225
SLC31A1	9	113221562..113264492	ENSG00000136868	0.233003	0.136966	-0.131163	0.360061	0.101841	0.479218	0.233003	0.117924	Solute carrier family 31 (Copper transporters), member 1, isoform CRA_a	A0A024R824_HUMAN|SLC31A1|hCG_1784803	taxon:9606	20150627	InterPro	438	7.37952	30.0434	38.0992	485	8.66172	35.3425	44.3999	467	8.05658	32.9032	41.4991	207	6.10666	25.6106	35.5496	237	6.94405	29.1849	40.3383	220	6.37848	26.8276	37.2133	296	7.48795	30.1166	44.6754	286	7.27916	29.3814	43.2987	294
SLC4A4	4	71186757..71572087	ENSG00000080493	-1.03369	0	-0.720119	2.65943e-14	-1.03369	0	-0.313566	0.0217048	Anion exchange protein	A0A024RD97_HUMAN|SLC4A4|hCG_1811846	taxon:9606	20150627	InterPro	799	7.31358	29.775	69.5007	715	6.93742	28.3068	65.4555	733	6.87016	28.0579	65.1367	262	4.19918	17.6108	44.9951	238	3.78853	15.9227	40.5085	213	3.35508	14.1113	36.0293	219	3.00985	12.1057	33.0538	215	2.97292	11.9998	32.5497	210
SMURF2	17	complement(64542295..64662068)	ENSG00000108854	0.835106	0	-0.409134	4.9405e-05	0.425972	1.97836e-06	0.835106	0	E3 ubiquitin-protein ligase SMURF2	J3QLG1_HUMAN|SMURF2	taxon:9606	20120413	GO_Central	599	7.43315	30.2617	52.1037	621	8.16856	33.3303	56.8501	562	7.14104	29.1642	49.9411	221	4.80195	20.1388	37.9539	216	4.66133	19.591	36.764	265	5.6589	23.8011	44.8251	494	9.20428	37.0197	74.5596	466	8.73561	35.2602	70.5496	446
SNRNP48	6	7590199..7611967	ENSG00000168566	-0.810436	1.85425e-06	-0.810436	4.979e-05	-0.766533	6.87165e-05	0.043903	0.990167	U11/U12 small nuclear ribonucleoprotein 48 kDa protein	SNR48_HUMAN|SNRNP48|C6orf151	taxon:9606	20150627	UniProt	167	2.47183	10.0633	14.5264	137	2.14947	8.77049	12.5418	166	2.51588	10.2749	14.7513	34	0.881172	3.69553	5.83906	61	1.57016	6.59915	10.3824	45	1.14619	4.82081	7.61181	58	1.28898	5.18431	8.75396	54	1.20742	4.87358	8.17528	50
SNX21	20	45833810..45843275	ENSG00000124104	0.484594	0.00705003	0.484594	0.00229914	0.263086	0.154192	-0.221508	0.454225	Sorting nexin-21	Q5JZH3_HUMAN|SNX21	taxon:9606	20150627	InterPro	160	3.39915	13.8386	13.9175	158	3.55808	14.5181	14.4643	193	4.19843	17.1465	17.1506	132	4.91025	20.593	22.6693	118	4.35956	18.3226	20.0841	124	4.53327	19.0668	20.9748	106	3.38122	13.5993	15.9986	127	4.07582	16.4515	19.227	127
SON	21	33542618..33577481	ENSG00000159140	-0.852174	0	-0.730876	0	-0.852174	0	-0.121298	0.42497	Protein SON	H7C1M2_HUMAN|SON	taxon:9606	20150627	InterPro	2703	17.726	72.166	235.119	2629	18.2753	74.5689	240.675	2697	18.1103	73.963	239.664	861	9.88663	41.4633	147.866	871	9.93332	41.7484	148.248	798	9.00552	37.8768	134.983	876	8.62555	34.6921	132.215	841	8.3315	33.629	127.322	894
SP1	12	53380176..53416446	ENSG00000185591	-0.402979	1.98056e-05	-0.205636	0.0390579	-0.402979	5.01007e-06	-0.197342	0.139971	Transcription factor Sp1, Specificity protien 1	H3BUU5_HUMAN|SP1, C4PGM0_HUMAN|Sp1	taxon:9606	20141112, 20150627	GO_Central, InterPro	909	9.71424	39.5485	79.069	949	10.7503	43.8644	86.8773	961	10.5159	42.9473	85.3975	449	8.40177	35.236	77.1099	379	7.0436	29.6033	64.5073	451	8.29396	34.884	76.2873	438	7.02807	28.267	66.1075	369	5.95707	24.0449	55.8644	445
SRGAP1	12	63844293..64162221	ENSG00000196935	-0.262089	0.014465	0.105006	0.055908	-0.157083	0.0295634	-0.262089	0.0128646	SLIT-ROBO Rho GTPase activating protein 1, isoform CRA_a	G5EA48_HUMAN|SRGAP1|hCG_1818050	taxon:9606	20141212	GO_Central	312	1.01163	4.11853	27.1392	294	1.01047	4.12302	26.9146	283	0.939578	3.83726	25.1483	178	1.01057	4.23821	30.5692	156	0.879634	3.69698	26.5518	166	0.926222	3.89565	28.0791	178	0.866571	3.48536	26.8656	152	0.744512	3.00513	23.0119	138
SRP19	5	112861222..112869788	ENSG00000153037	-1.68404	0	-1.68404	0	-1.13812	1.19572e-10	0.545922	0.0662826	Signal recognition particle 19 kDa protein	A0A087WWU9_HUMAN|SRP19|hCG_2039564	taxon:9606	20150627	InterPro	227	5.44982	22.1872	19.7455	209	5.31877	21.7022	19.1331	266	6.53909	26.7058	23.6376	48	2.0178	8.46239	8.24338	33	1.37778	5.79064	5.61673	33	1.36336	5.73423	5.582	74	2.6675	10.7287	11.1688	50	1.81338	7.31945	7.5697	63
SRPRB	3	133784033..133825772	ENSG00000144867	-1.22041	0	-1.22041	0	-0.85819	0	0.36222	0.00421973	Signal recognition particle receptor, B subunit, isoform CRA_b	Q549N5_HUMAN|SRPRB|hCG_2023561	taxon:9606	20150627	UniProt	966	19.9627	81.2717	84.0271	862	18.8824	77.0459	78.9128	909	19.2347	78.5548	80.7766	191	6.91121	28.9848	32.8018	198	7.11569	29.9063	33.7004	225	8.00136	33.6534	38.0591	311	9.64981	38.8117	46.9393	300	9.36534	37.802	45.4182	275
SSNA1	9	137188647..137190370	ENSG00000176101	0.161463	0.136749	0.153573	0.138681	0.161463	0.0999048	0.00788959	0.990167	Sjogren's syndrome nuclear autoantigen 1, isoform CRA_a	A0A024R8G6_HUMAN|SSNA1|hCG_2022035	taxon:9606	20150627	Ensembl	1043	76.1583	310.055	90.7249	1021	79.0254	322.448	93.4686	1049	78.431	320.314	93.2174	608	77.7349	326.011	104.416	625	79.364	333.556	106.377	578	72.6275	305.468	97.7695	684	74.9905	301.613	103.236	658	72.5805	292.962	99.6173	702
SSSCA1	11	65570430..65573942	ENSG00000173465	1.38308	0	1.10927	0	1.38308	0	0.273815	0.0349636	Sjoegren syndrome/scleroderma autoantigen 1	SSA27_HUMAN|SSSCA1	taxon:9606	20150628	IntAct	201	8.64669	35.2023	17.4839	245	11.1719	45.5849	22.4288	238	10.4836	42.8152	21.1494	243	18.3037	76.7636	41.7321	233	17.4309	73.2598	39.6575	297	21.9862	92.4731	50.238	386	24.9321	100.277	58.2591	330	21.4451	86.5606	49.96	333
ST6GALNAC5	1	76867441..77065711	ENSG00000117069	-0.330697	0.694752	0.140269	0.771666	-0.190428	0.674001	-0.330697	0.669178	Alpha-N-acetylgalactosaminide alpha-2,6-sialyltransferase 5	F2Z2C8_HUMAN|ST6GALNAC5	taxon:9606	20150627	UniProt	50	1.01315	4.12471	4.34923	44	0.945068	3.85617	4.02803	50	1.03741	4.23682	4.44316	27	0.957956	4.01755	4.6369	25	0.880953	3.70253	4.2551	31	1.08095	4.54641	5.24369	21	0.638908	2.5697	3.16954	21	0.64281	2.59462	3.17927	32
STEAP3	2	119223831..119265652	ENSG00000115107	0.420642	7.76396e-09	0.420642	7.94379e-08	0.392533	4.57808e-07	-0.0281096	0.906273	Metalloreductase STEAP3	B8ZZX6_HUMAN|STEAP3|hCG_18273	taxon:9606	20150220	GO_Central	1661	31.4508	128.042	144.481	1613	32.3746	132.098	147.664	1580	30.6337	125.109	140.404	1140	37.7961	158.512	195.78	1207	39.7448	167.042	205.436	1051	34.2456	144.036	177.778	1270	36.1063	145.22	191.682	1216	34.7822	140.394	184.095	1255
STIM2	4	26857678..27025381	ENSG00000109689	-0.789821	5.96468e-10	-0.314051	0.0195294	-0.789821	3.24438e-10	-0.475769	0.00479215	Stromal interaction molecule 2	H0Y860_HUMAN|STIM2	taxon:9606	20150627	Ensembl	285	3.56326	14.5067	24.7906	282	3.73731	15.2494	25.816	258	3.30295	13.4893	22.9267	126	2.75837	11.5683	21.6389	102	2.21775	9.32091	17.3608	119	2.56029	10.7685	20.129	98	1.83969	7.39927	14.7912	96	1.81315	7.31856	14.5338	86
STIP1	11	64185272..64204543	ENSG00000168439	0.695998	0	0.478777	3.91599e-10	0.695998	0	0.217221	0.026002	Stress-induced-phosphoprotein 1	STIP1_HUMAN|STIP1	taxon:9606	20150628	IntAct	1908	35.3907	144.082	165.967	1777	34.9387	142.561	162.677	1809	34.3581	140.319	160.753	1292	41.9617	175.982	221.884	1322	42.6435	179.225	225.009	1390	44.3676	186.608	235.12	1778	49.5177	199.161	268.354	1641	45.9813	185.598	248.438	1805
STX10	19	complement(13144058..13150383)	ENSG00000104915	0.45011	7.96551e-06	0.45011	2.47595e-06	0.264992	0.00945435	-0.185117	0.220505	Syntaxin-10	F6RTM7_HUMAN|STX10	taxon:9606	20130821	GO_Central	482	23.1824	94.3799	41.9266	454	23.146	94.4426	41.5619	493	24.2794	99.1575	43.8095	341	28.7174	120.437	58.5623	328	27.4344	115.303	55.8269	352	29.1336	122.535	59.5413	320	23.1088	92.9441	48.2977	357	25.9383	104.696	54.0477	331
SUMF2	7	56064002..56080670	ENSG00000129103	0.414597	7.74209e-08	0.414597	6.88378e-08	0.319494	4.17962e-05	-0.095103	0.571331	Sulfatase-modifying factor 2	F8WA42_HUMAN|SUMF2	taxon:9606	20150627	Ensembl	2024	42.6322	173.564	176.057	2047	45.704	186.486	187.395	1950	42.0573	171.763	173.283	1367	50.4169	211.442	234.764	1403	51.3921	215.994	238.796	1429	51.7965	217.854	241.717	1449	45.8261	184.313	218.698	1433	45.5969	184.046	216.948	1530
TAOK1	17	29390464..29551904	ENSG00000160551	-0.642908	0	-0.603037	1.57951e-11	-0.642908	2.04204e-13	-0.0398705	0.879979	TAO kinase 1, isoform CRA_a	A0A024QZ70_HUMAN|TAOK1|hCG_1992959	taxon:9606	20150627	UniProt	1004	5.10756	20.7938	87.3325	918	4.95029	20.1987	84.0394	893	4.65169	18.9976	79.3548	317	2.8237	11.8423	54.4406	320	2.831	11.8983	54.4652	332	2.90642	12.2243	56.1583	354	2.70396	10.8754	53.4294	347	2.66668	10.7637	52.5337	357
TBPL1	6	133952170..133990432	ENSG00000028839	-0.15741	0.827734	0.0755889	0.823493	-0.081821	0.794781	-0.15741	0.738454	TATA box-binding protein-like protein 1	TBPL1_HUMAN|TBPL1|TLF|TLP|TLP21|TRF2|TRP	taxon:9606	20150627	Ensembl	102	1.74853	7.1186	8.87242	88	1.59906	6.52465	8.05606	104	1.82552	7.45545	9.24177	53	1.59085	6.67182	9.10206	66	1.96756	8.26938	11.2335	43	1.26847	5.33515	7.27351	45	1.15825	4.6585	6.79187	57	1.47608	5.958	8.62946	61
TCF12	15	56918623..57299281	ENSG00000140262	-0.235764	0.0520814	-0.116052	0.373999	-0.235764	0.0182269	-0.119712	0.568458	Transcription factor 12 (HTF4, helix-loop-helix transcription factors 4), isoform CRA_c	A0A024R5T1_HUMAN|TCF12|hCG_40686	taxon:9606	20150627	InterPro	725	6.62991	26.9916	63.0638	713	6.91142	28.2007	65.2724	692	6.4797	26.4633	61.4933	304	4.86769	20.4145	52.2081	387	6.15448	25.8664	65.8689	337	5.30322	22.3051	57.004	375	5.14894	20.7091	56.5989	352	4.86266	19.6275	53.2907	335
TEAD1	11	12674591..12944483	ENSG00000187079	-0.866272	0	-0.866272	0	-0.400681	3.62831e-07	0.465592	1.9511e-07	Transcriptional enhancer factor TEF-1	E9PKB7_HUMAN|TEAD1	taxon:9606	20150627	InterPro	2072	17.4123	70.8888	180.232	1908	16.9963	69.3499	174.67	2066	17.7777	72.6047	183.591	578	8.50499	35.6689	99.264	573	8.37398	35.1947	97.5268	583	8.43093	35.4601	98.6153	908	11.457	46.0801	137.045	905	11.4888	46.3733	137.012	875
TERF2IP	16	75647786..75761872	ENSG00000166848	-0.0142136	0.993594	-0.00627164	0.988345	-0.0142136	0.964399	-0.00794192	0.990167	Telomeric repeat-binding factor 2-interacting protein 1	H3BMI8_HUMAN|TERF2IP	taxon:9606	20150627	InterPro	385	9.84215	40.0692	33.4891	365	9.89078	40.3574	33.4143	339	8.87378	36.2407	30.1246	197	8.8181	36.982	33.8322	197	8.75802	36.8088	33.5302	173	7.61054	32.0096	29.2632	216	8.29087	33.346	32.601	214	8.26427	33.3577	32.3983	203
TEX264	3	51662693..51704323	ENSG00000164081	1.2972	0	1.2972	0	1.05278	0	-0.24442	0.0486998	Testis-expressed sequence 264 protein	TX264_HUMAN|TEX264|ZSIG11|UNQ337/PRO536	taxon:9606	20150628	IntAct	314	4.76856	19.4137	27.3131	307	4.94202	20.165	28.1047	314	4.88278	19.9414	27.903	423	11.2481	47.173	72.6448	395	10.432	43.8441	67.2305	384	10.0353	42.2079	64.9541	380	8.6648	34.8499	57.3535	379	8.69478	35.0953	57.3783	380
TGFBI	5	136028895..136063818	ENSG00000120708	0.155945	0.133748	0.155945	0.0563475	0.0761254	0.463574	-0.07982	0.626244	Transforming growth factor-beta-induced protein ig-h3	D6RBX4_HUMAN|TGFBI	taxon:9606	20140820	GO_Central	127770	1413.17	5753.29	11114	121985	1430.15	5835.45	11167.3	127284	1441.52	5887.19	11310.9	72711	1408.14	5905.57	12487.2	72343	1391.47	5848.16	12313.1	74646	1420.74	5975.55	12626.5	78099	1296.97	5216.42	11787.5	77324	1291.94	5214.75	11706.4	77905
TGFBR3	1	complement(91680343..91906335)	ENSG00000069702	-1.09502	0	-0.525916	1.27622e-05	-1.09502	0	-0.569104	0.000404869	Transforming growth factor, beta receptor III	A0A0A8KWK3_HUMAN|TGFBR3|hCG_21711	taxon:9606	20150627	UniProt	330	3.27463	13.3316	28.7049	341	3.58683	14.6354	31.2172	312	3.17017	12.9471	27.7253	115	1.99814	8.37996	19.7498	134	2.31241	9.71873	22.8073	108	1.84422	7.75671	18.2684	90	1.34094	5.39327	13.5837	97	1.45406	5.86912	14.6852	83
THOC3	5	complement(175917873..176034680)	ENSG00000051596	0.61031	2.76589e-05	0.61031	1.86437e-05	0.45729	0.00180116	-0.153021	0.66077	THO complex subunit 3	D6REC9_HUMAN|THOC3	taxon:9606	20111111	HPA	237	5.92883	24.1374	20.6153	190	5.03828	20.5578	17.3938	227	5.81469	23.7473	20.1719	198	8.67292	36.3732	34.0039	147	6.39512	26.8778	25.02	177	7.61964	32.0479	29.9398	179	6.72343	27.0417	27.0165	180	6.80228	27.4565	27.2509	168
TIMM17A	1	201955491..201970661	ENSG00000134375	0.357738	0.000397317	0.05412	0.771666	0.357738	0.000233282	0.303618	0.0155063	TIMM17A protein	A0PJ74_HUMAN|TIMM17A	taxon:9606	20150627	UniProt	464	11.4093	46.4492	40.3608	454	11.8332	48.2832	41.5619	467	11.7581	48.0202	41.4991	276	11.883	49.8361	47.3994	222	9.49299	39.8977	37.7853	254	10.7476	45.2041	42.9645	349	12.8849	51.8233	52.6747	357	13.2608	53.5254	54.0477	336
TINF2	14	complement(24239643..24242674)	ENSG00000092330	0.073674	0.794401	0.073674	0.657533	0.0631674	0.677638	-0.0105066	0.990167	TERF1-interacting nuclear factor 2	TINF2_HUMAN|TINF2|TIN2	taxon:9606	20130528	Reactome	453	14.4287	58.7418	39.404	426	14.3829	58.6865	38.9987	471	15.3613	62.7359	41.8545	235	13.1062	54.9656	40.3582	243	13.46	56.5705	41.3595	265	14.5249	61.0912	44.8251	304	14.5385	58.4739	45.8828	281	13.5206	54.5741	42.5417	243
TKT	3	complement(53224707..53256052)	ENSG00000163931	-0.547226	2.4028e-14	0.301604	3.54585e-05	-0.245622	0.000961559	-0.547226	3.97487e-14	Transketolase	A0A0B4J1R6_HUMAN|TKT	taxon:9606	20150627	InterPro	15755	143.15	582.792	1370.44	15143	145.846	595.096	1386.28	15599	145.128	592.705	1386.18	9922	157.853	662.016	1703.97	9834	155.387	653.071	1673.78	10218	159.764	671.962	1728.39	7776	106.083	426.669	1173.63	7459	102.38	413.244	1129.25	7788
TM4SF1	3	complement(149369022..149377865)	ENSG00000169908	-0.213726	0.0199349	-0.213726	0.00798463	-0.136498	0.124584	0.0772278	0.67199	Transmembrane 4 L6 family member 1	C9J611_HUMAN|TM4SF1	taxon:9606	20150627	InterPro	4797	112.969	459.916	417.265	4319	107.815	439.919	395.388	4585	110.562	451.539	407.438	2069	85.3155	357.803	355.324	2054	84.12	353.545	349.599	2053	83.1989	349.931	347.268	2501	88.4339	355.682	377.477	2363	84.0646	339.316	357.744	2450
TM9SF2	13	99501417..99564006	ENSG00000125304	-0.440363	5.14601e-09	-0.440363	4.30365e-08	-0.369474	3.76353e-06	0.0708884	0.738454	Dinucleotide oxidase disulfide thiol exchanger 3 superfamily member 2	A0A024QYR8_HUMAN|TM9SF2|hCG_27750	taxon:9606	20150627	InterPro	1936	43.0459	175.248	168.402	1804	42.5178	173.486	165.149	1842	41.9368	171.271	163.686	719	27.9921	117.395	123.479	706	27.2987	114.733	120.164	726	27.7781	116.834	122.804	845	28.2098	113.46	127.536	824	27.6767	111.714	124.749	867
TMED9	5	177592158..177596124	ENSG00000184840	1.07875	0	1.05275	0	1.07875	0	0.0259991	0.904886	Transmembrane emp24 protein transport domain containing 9, isoform CRA_a	A0A024R7M0_HUMAN|TMED9|hCG_41592	taxon:9606	20150627	InterPro	3905	138.245	562.82	339.675	3846	144.326	588.895	352.086	3788	137.315	560.797	336.614	4139	256.568	1076.02	710.819	4208	259.068	1088.83	716.218	4175	254.346	1069.77	706.207	4716	250.679	1008.24	711.788	4794	256.382	1034.85	725.783	4801
TMEM177	2	119679167..119686507	ENSG00000144120	0.280312	0.419602	0.280312	0.347053	0.272245	0.335851	-0.00806655	0.990167	Transmembrane protein 177	TM177_HUMAN|TMEM177	taxon:9606	20150627	UniProt	79	2.63682	10.735	6.87178	73	2.58276	10.5385	6.68287	92	3.14428	12.8413	8.17541	56	3.27281	13.7258	9.61727	42	2.43788	10.2461	7.14856	57	3.27392	13.77	9.64163	52	2.606	10.4813	7.84838	60	3.02528	12.2112	9.08364	61
TMEM18	2	complement(667335..677439)	ENSG00000151353	0.388825	3.33084e-05	0.388825	0.000116245	0.363365	0.00025276	-0.02546	0.971888	Transmembrane protein 18	TMM18_HUMAN|TMEM18	taxon:9606	20150627	UniProt	417	7.14132	29.0736	36.2726	418	7.58799	30.9613	38.2663	428	7.50526	30.6516	38.0334	282	8.45612	35.4639	48.4298	297	8.84524	37.1753	50.5505	286	8.42847	35.4498	48.3773	324	8.33114	33.508	48.9014	328	8.4855	34.2506	49.6572	302
TMSB10	2	84905625..84906675	ENSG00000034510	1.19565	0	0.867922	0	1.19565	0	0.327724	2.17929e-05	Thymosin, beta 10, isoform CRA_a	D6W5K2_HUMAN|TMSB10|hCG_1776592	taxon:9606	20150627	InterPro	19059	3319.22	13513.2	1657.84	17848	3294.83	13443.9	1633.92	18508	3300.46	13479.2	1644.68	17626	5374.88	22541.6	3027.04	17529	5308.89	22312.5	2983.5	17728	5312.95	22346	2998.72	25156	6578.01	26456.8	3796.8	24288	6389.82	25791.7	3677.06	25055
TRAK2	2	complement(201377207..201451579)	ENSG00000115993	-0.795962	0	-0.795962	0	-0.582462	9.03467e-11	0.213501	0.153373	Trafficking kinesin-binding protein 2	TRAK2_HUMAN|TRAK2|ALS2CR3|KIAA0549	taxon:9606	20150627	Ensembl	879	9.9972	40.7005	76.4594	762	9.18656	37.484	69.7582	827	9.63108	39.3335	73.4898	240	4.77948	20.0446	41.2169	254	5.02382	21.1144	43.2318	249	4.87337	20.4972	42.1187	315	5.3792	21.6352	47.5431	306	5.25742	21.2209	46.3266	346
TUBA1C	12	49188736..49274603	ENSG00000167553	0.27737	0.000133732	-0.273955	0.000358978	0.00341458	0.970424	0.27737	0.00116433	Tubulin alpha-1C chain	F5H5D3_HUMAN|TUBA1C	taxon:9606	20150627	UniProt	5507	102.721	418.195	479.024	5143	101.687	414.916	470.822	5279	100.826	411.777	469.109	2338	76.3601	320.245	401.521	2335	75.7426	318.336	397.426	2215	71.0979	299.035	374.67	3223	90.2652	363.048	486.449	3026	85.2654	344.163	458.118	3123
TXNDC5	6	complement(7881517..7910814)	ENSG00000239264	0.354313	2.00639e-06	0.354313	1.53628e-06	0.278053	0.000206548	-0.0762595	0.671265	TXNDC5 protein	Q86UY0_HUMAN|TXNDC5|BLOC1S5-TXNDC5	taxon:9606	20150628	IntAct	5178	101.956	415.081	450.406	5209	108.721	443.614	476.864	4932	99.438	406.107	438.273	3435	118.428	496.675	589.917	3360	115.053	483.554	571.885	3451	116.932	491.813	583.742	3584	105.958	426.166	540.934	3699	110.026	444.106	560.006	3626
UBC	12	complement(124911604..124917368)	ENSG00000150991	-0.510574	1.0118e-12	-0.287331	8.70185e-05	-0.510574	1.99555e-13	-0.223243	0.00989358	Ubiquitin C	A8CGI2_HUMAN|UBC, L8B196_HUMAN|UbC	taxon:9606	20130924, 20150627	UniProt	23393	518.396	2110.49	2034.83	22736	534.07	2179.17	2081.39	24111	547.105	2234.39	2142.58	9847	382.084	1602.42	1691.09	10038	386.842	1625.84	1708.51	10221	389.771	1639.36	1728.9	9583	318.856	1282.44	1446.37	9732	325.791	1315.01	1473.37	9632
UBE2E3	2	180967248..181076585	ENSG00000170035	-0.704956	0	-0.626053	5.53355e-12	-0.704956	2.81906e-15	-0.0789035	0.738454	Ubiquitin-conjugating enzyme E2 E3	UB2E3_HUMAN|UBE2E3|UBCE4|UBCH9	taxon:9606	20150627	UniProt	866	25.1617	102.438	75.3286	909	27.9959	114.232	83.2154	851	25.3181	103.4	75.6225	329	16.7378	70.1962	56.5015	303	15.31	64.346	51.5718	258	12.8998	54.2559	43.6411	320	13.9601	56.1479	48.2977	310	13.6065	54.9208	46.9321	316
UBE2O	17	complement(76389451..76453206)	ENSG00000175931	0.617052	4.83414e-12	0.497868	2.05073e-07	0.617052	1.51578e-11	0.119184	0.565777	E2/E3 hybrid ubiquitin-protein ligase UBE2O	K7EQ12_HUMAN|UBE2O	taxon:9606	20140827	GO_Central	458	6.11286	24.8866	39.8389	432	6.11183	24.9381	39.5479	445	6.08161	24.8374	39.5441	305	7.12785	29.8933	52.3798	359	8.33267	35.0211	61.1032	322	7.39563	31.1057	54.4668	394	7.89573	31.7567	59.4666	385	7.76249	31.3323	58.2867	423
UBE2W	8	complement(73780097..73878910)	ENSG00000104343	-0.566922	0.00601836	-0.566922	0.0132094	-0.548669	0.0129979	0.0182532	0.990167	Ubiquitin-conjugating enzyme E2 W	E5RG25_HUMAN|UBE2W	taxon:9606	20140827	GO_Central	139	1.3209	5.37761	12.0909	137	1.38001	5.63087	12.5418	118	1.14819	4.68925	10.4859	47	0.782044	3.2798	8.07164	31	0.512302	2.15314	5.27632	61	0.997525	4.19555	10.3182	54	0.770486	3.0989	8.15024	51	0.732125	2.95513	7.72109	53
UBL3	13	complement(29764371..29850684)	ENSG00000122042	-0.972752	0	-0.488254	2.6094e-07	-0.972752	0	-0.484498	3.50189e-05	Ubiquitin-like protein 3	UBL3_HUMAN|UBL3|PNSC1	taxon:9606	20100607	LIFEdb	733	14.4428	58.7993	63.7597	711	14.8499	60.5923	65.0893	753	15.1922	62.0454	66.914	272	9.38416	39.356	46.7125	298	10.2111	42.916	50.7207	249	8.4428	35.5101	42.1187	204	6.03524	24.2738	30.7898	233	6.93528	27.9934	35.2748	220
UCP2	11	complement(73974667..73983307)	ENSG00000175567	-0.150954	0.243585	0.126369	0.24724	-0.0245852	0.845355	-0.150954	0.270949	Uncoupling protein 2 (Mitochondrial, proton carrier), isoform CRA_a	A0A024R5N5_HUMAN|UCP2|hCG_27329	taxon:9606	20150627	Ensembl	1174	31.3287	127.545	102.12	1168	33.0389	134.809	106.926	1206	32.9535	134.583	107.169	624	29.1567	122.28	107.164	695	32.253	135.555	118.292	707	32.4664	136.552	119.59	671	26.8853	108.133	101.274	707	28.5007	115.039	107.036	670
UMPS	3	124730366..124749273	ENSG00000114491	-0.26394	0.0892841	-0.26394	0.0403708	-0.0582917	0.7415	0.205648	0.301042	cDNA FLJ75687, highly similar to Homo sapiens uridine monophosphate synthetase (orotate phosphoribosyl transferase and orotidine-5'-decarboxylase) (UMPS), mRNA	A8K5J1_HUMAN|UMPS|hCG_1780791	taxon:9606	20150627	InterPro	371	4.22843	17.2147	32.2713	315	3.80561	15.5281	28.837	320	3.73452	15.2519	28.4362	136	2.71409	11.3826	23.3562	144	2.85416	11.9957	24.5094	158	3.09887	13.0337	26.7259	198	3.38835	13.628	29.8842	183	3.15078	12.7177	27.7051	186
USF2	19	35268978..35279821	ENSG00000105698	0.676566	0	0.676566	1.95126e-15	0.661828	2.81906e-15	-0.0147382	0.990167	Upstream stimulatory factor 2	B4DLJ1_HUMAN|USF2	taxon:9606	20120912	HPA	671	11.7047	47.6519	58.3666	692	12.7953	52.2088	63.3499	640	11.4313	46.6858	56.8724	537	16.4018	68.787	92.2228	563	17.0787	71.7796	95.8248	575	17.2602	72.5955	97.2621	620	16.2385	65.3114	93.5768	631	16.6275	67.1148	95.5296	610
USP12	13	complement(27066142..27171896)	ENSG00000152484	-0.636344	3.96533e-10	-0.636344	2.95874e-08	-0.532477	1.47202e-06	0.103867	0.738454	Ubiquitin carboxyl-terminal hydrolase 12	UBP12_HUMAN|USP12|UBH1|USP12L1	taxon:9606	20090529	UniProt	403	6.70096	27.2809	35.0548	334	5.8869	24.0204	30.5764	402	6.84443	27.9528	35.723	108	3.14438	13.1872	18.5476	136	3.93262	16.5283	23.1477	139	3.97729	16.7283	23.512	154	3.84477	15.4637	23.2433	161	4.04407	16.3234	24.3744	147
USP47	11	11841423..11959323	ENSG00000170242	-0.679219	1.08951e-15	-0.523424	1.06974e-08	-0.679219	3.15374e-14	-0.155795	0.378606	Ubiquitin carboxyl-terminal hydrolase 47	UBP47_HUMAN|USP47	taxon:9606	20140815	GO_Central	896	6.93648	28.2397	77.9382	859	7.04908	28.7624	78.6381	790	6.26236	25.5756	70.2019	292	3.95816	16.6001	50.1472	304	4.09275	17.2013	51.742	330	4.39628	18.4906	55.82	339	3.94047	15.8486	51.1654	303	3.54352	14.303	45.8724	291
USP6NL	10	complement(11453946..11611754)	ENSG00000148429	0.121827	0.806196	0.121827	0.617818	0.0562807	0.811144	-0.0655464	0.87994	USP6 N-terminal-like protein	US6NL_HUMAN|USP6NL|KIAA0019	taxon:9606	20150627	UniProt	170	1.03399	4.20957	14.7874	179	1.15406	4.70893	16.3868	208	1.29542	5.29053	18.4835	107	1.13954	4.77911	18.3759	95	1.00485	4.22326	16.1694	115	1.20367	5.06257	19.4524	122	1.11415	4.48114	18.4135	105	0.964758	3.89412	15.8964	113
UTP20	12	101280109..101386616	ENSG00000120800	-0.512084	3.21346e-06	-0.463603	0.000255093	-0.512084	2.50679e-05	-0.0484807	0.907309	Small subunit processome component 20 homolog	UTP20_HUMAN|UTP20|DRIM	taxon:9606	20091117	UniProt	291	2.50766	10.2092	25.3125	301	2.74948	11.2187	27.5554	273	2.4089	9.838	24.2596	113	1.70504	7.15073	19.4063	116	1.73838	7.30618	19.7436	99	1.46809	6.17471	16.746	119	1.53972	6.19276	17.9607	117	1.52308	6.14773	17.7131	120
VOPP1	7	complement(55436056..55572988)	ENSG00000154978	0.219223	0.0281366	0.0884868	0.461874	0.219223	0.0091935	0.130736	0.341154	Vesicular, overexpressed in cancer, prosurvival protein 1	C9JVH1_HUMAN|VOPP1	taxon:9606	20150627	InterPro	1694	27.2799	111.061	147.352	1654	28.234	115.203	151.417	1739	28.6753	117.111	154.533	937	26.4209	110.806	160.918	936	26.2129	110.169	159.311	956	26.4927	111.427	161.709	1182	28.5801	114.949	178.4	1178	28.6573	115.672	178.342	1117
VPS4B	18	complement(63389190..63422483)	ENSG00000119541	0.34406	0.000466567	0.34406	0.000461853	0.282388	0.00440827	-0.0616716	0.744796	Vacuolar protein sorting 4B (Yeast), isoform CRA_a	A0A024R2C5_HUMAN|VPS4B|hCG_34094	taxon:9606	20150627	UniProt	556	11.1304	45.314	48.3634	458	9.71875	39.6555	41.9281	502	10.2901	42.025	44.6093	338	11.8477	49.6877	58.0471	318	11.0707	46.5286	54.1248	350	12.0572	50.7119	59.203	370	11.1213	44.73	55.8442	369	11.159	45.0418	55.8644	343
WDFY1	2	complement(223855716..223945387)	ENSG00000085449	-0.487853	1.9366e-08	-0.487853	5.06014e-07	-0.434025	4.75391e-06	0.0538274	0.813653	WD repeat and FYVE domain containing 1, isoform CRA_a	A0A024R488_HUMAN|WDFY1|hCG_2012548	taxon:9606	20150627	InterPro	706	11.056	45.011	61.4111	622	10.325	42.1293	56.9417	668	10.7115	43.7459	59.3606	275	7.54059	31.6243	47.2277	231	6.29094	26.44	39.3171	238	6.41373	26.9759	40.258	319	7.50069	30.1679	48.1468	266	6.29269	25.3996	40.2708	282
WDFY3	4	complement(84669610..84966391)	ENSG00000163625	-0.142904	0.39547	-0.0282648	0.865851	-0.142904	0.228854	-0.11464	0.606296	WD repeat and FYVE domain containing 3, isoform CRA_a	A0A024RDI0_HUMAN|WDFY3|hCG_15053	taxon:9606	20150627	Ensembl	613	3.1414	12.7892	53.3215	619	3.3625	13.72	56.6671	673	3.53149	14.4227	59.8049	344	3.08675	12.9454	59.0775	321	2.86074	12.0233	54.6354	312	2.75143	11.5724	52.7752	340	2.61613	10.5221	51.3163	356	2.75597	11.1241	53.8963	317
WDR5B	3	complement(122412332..122416051)	ENSG00000196981	-0.52527	0.231816	-0.013728	0.988345	-0.52527	0.145365	-0.511542	0.337832						85	1.97376	8.03553	7.39369	62	1.52607	6.22684	5.67586	52	1.2364	5.04947	4.62088	36	1.46372	6.13864	6.18253	33	1.3326	5.60073	5.61673	34	1.35861	5.71424	5.75115	27	0.941359	3.78616	4.07512	31	1.08742	4.38923	4.69321	23
WIPF1	2	complement(174559572..174682916)	ENSG00000115935	0.11968	0.694752	0.105043	0.586854	0.11968	0.524537	0.0146366	0.990167	WAS/WASL-interacting protein family member 1	A0A087WW70_HUMAN|WIPF1	taxon:9606	20150627	InterPro	198	1.87517	7.63416	17.2229	198	1.98769	8.11038	18.1261	228	2.211	9.02979	20.2608	116	1.92359	8.0673	19.9215	113	1.86108	7.82185	19.233	122	1.98827	8.36257	20.6365	124	1.76325	7.09181	18.7154	142	2.03154	8.20004	21.4979	132
WSB1	17	27294076..27315926	ENSG00000109046	0.166022	0.271508	-0.125909	0.309679	0.0401136	0.750588	0.166022	0.266475	WD repeat and SOCS box-containing 1, isoform CRA_c	A0A024QZ36_HUMAN|WSB1|hCG_28214	taxon:9606	20150627	GOC	800	8.03356	32.7061	69.5876	743	7.90888	32.2707	68.0188	815	8.38022	34.225	72.4235	357	6.2772	26.3258	61.3101	387	6.75833	28.4044	65.8689	386	6.6703	28.055	65.2924	476	7.17699	28.8659	71.8429	449	6.81123	27.4927	67.9759	498
XRCC5	2	216107464..216206303	ENSG00000079246	-0.602914	0	-0.602914	0	-0.532504	1.81819e-13	0.0704106	0.710371	X-ray repair cross-complementing protein 5	C9JZ81_HUMAN|XRCC5	taxon:9606	20150627	InterPro	5391	85.2424	347.038	468.934	4786	80.2171	327.311	438.14	4981	80.6459	329.36	442.627	1732	47.9528	201.108	297.448	1696	46.6362	196.005	288.666	1789	48.6785	204.74	302.612	2075	49.2631	198.137	313.181	2051	48.9907	197.744	310.509	2023
YES1	18	complement(721588..812546)	ENSG00000176105	-0.36262	0.000631921	-0.351375	0.00359905	-0.36262	0.00170149	-0.0112446	0.990167	Non-specific protein-tyrosine kinase	J3QRU1_HUMAN|YES1	taxon:9606	20150627	UniProt	385	6.52091	26.5478	33.4891	311	5.58362	22.7829	28.4708	356	6.17415	25.2153	31.6353	145	4.30026	18.0348	24.9019	146	4.30042	18.0741	24.8498	140	4.08052	17.1625	23.6812	143	3.63664	14.6266	21.583	159	4.06823	16.4209	24.0716	178
YTHDC1	4	complement(68310387..68350089)	ENSG00000083896	-0.852186	0	-0.592285	5.39436e-10	-0.852186	0	-0.259901	0.0721693	YTH domain-containing protein 1	YTDC1_HUMAN|YTHDC1|KIAA1966|YT521	taxon:9606	20150627	Ensembl	775	9.52007	38.758	67.413	641	8.34651	34.0563	58.6811	714	8.98083	36.6779	63.4483	242	5.20515	21.8298	41.5604	263	5.6183	23.613	44.7636	233	4.92532	20.7157	39.4123	284	5.2381	21.0677	42.8642	194	3.59999	14.5309	29.3704	214
YWHAH	22	31944461..31957603	ENSG00000128245	0.360702	2.70369e-05	0.228434	0.00953656	0.360702	7.22029e-06	0.132268	0.348023	Tyrosine 3-monooxygenase/tryptophan 5-monooxygenase activation protein, eta polypeptide, isoform CRA_b	A0A024R1K7_HUMAN|YWHAH|hCG_41511	taxon:9606	20150627	Ensembl	1349	47.5042	193.398	117.342	1286	48.0031	195.867	117.728	1297	46.767	190.997	115.256	829	51.1157	214.373	142.37	795	48.6853	204.618	135.312	785	47.5696	200.076	132.784	979	51.763	208.192	147.761	1006	53.5155	216.008	152.302	979
ZC3H8	2	complement(112211525..112255136)	ENSG00000144161	-0.468701	0.323487	-0.395637	0.356414	-0.468701	0.216949	-0.0730638	0.990167	Zinc finger CCCH domain-containing protein 8	A0A0C4DGZ1_HUMAN|ZC3H8	taxon:9606	20150627	InterPro	81	1.06013	4.31598	7.04575	56	0.776908	3.17003	5.12658	52	0.696878	2.84606	4.62088	26	0.595836	2.49886	4.46516	20	0.455212	1.9132	3.40408	29	0.653148	2.74711	4.90539	25	0.491282	1.97594	3.77326	30	0.593138	2.39413	4.54182	25
ZDHHC7	16	complement(84974181..85011535)	ENSG00000153786	0.0794955	0.694752	0.0644183	0.623082	0.0794955	0.522653	0.0150772	0.990167	Palmitoyltransferase ZDHHC7	H3BMI0_HUMAN|ZDHHC7	taxon:9606	20141106	HPA	1379	30.1797	122.867	119.952	1346	31.2251	127.408	123.221	1383	30.9922	126.573	122.898	700	26.8243	112.498	120.216	758	28.849	121.248	129.015	789	29.7144	124.978	133.46	807	26.518	106.656	121.801	814	26.9114	108.624	123.235	927
ZFAT	8	complement(134477788..134713049)	ENSG00000066827	-0.242259	0.520586	-0.149272	0.595371	-0.242259	0.312798	-0.0929868	0.835272	Zinc finger protein ZFAT	E5RGN2_HUMAN|ZFAT	taxon:9606	20150627	InterPro	184	1.78585	7.27054	16.0052	153	1.57408	6.42274	14.0066	151	1.50067	6.12875	13.4183	55	0.934694	3.92	9.44554	100	1.68787	7.09387	17.0204	75	1.25265	5.26858	12.6864	87	1.26784	5.09926	13.1309	84	1.2316	4.97118	12.7171	71
ZNF276	16	89720400..89740903	ENSG00000158805	0.435427	0.00926239	0.435427	0.00482106	0.320487	0.0485635	-0.114939	0.738454	cDNA FLJ77809	A8K186_HUMAN|ZNF276|hCG_16355	taxon:9606	20150627	InterPro	225	2.6169	10.6539	19.5715	191	2.35475	9.60812	17.4853	202	2.40566	9.82479	17.9504	148	3.01401	12.6404	25.4171	139	2.81144	11.8161	23.6583	150	3.00217	12.627	25.3727	185	3.23067	12.9938	27.9221	133	2.33678	9.43209	20.1354	135
ZNF280D	15	complement(56630181..56918571)	ENSG00000137871	-0.533087	0.000186947	-0.533087	0.000734428	-0.488607	0.0014757	0.0444798	0.961534	Zinc finger protein 280D	H0YL38_HUMAN|ZNF280D	taxon:9606	20150327	GO_Central	258	1.24456	5.06682	22.442	241	1.23231	5.0282	22.0626	290	1.43243	5.85006	25.7703	89	0.751734	3.15268	15.2846	115	0.964724	4.0546	19.5734	81	0.672388	2.82803	13.7013	113	0.818446	3.2918	17.0551	125	0.91089	3.67669	18.9243	92
ZNF37A	10	38094334..38150293	ENSG00000075407	-0.450426	0.00094302	-0.250151	0.0839124	-0.450426	0.000367509	-0.200275	0.432626	Zinc finger protein 37A	ZN37A_HUMAN|ZNF37A|KOX21|ZNF37	taxon:9606	20150627	InterPro	293	1.91885	7.81199	25.4865	229	1.5897	6.48648	20.9641	263	1.76363	7.20271	23.371	116	1.33018	5.57861	19.9215	105	1.19584	5.02595	17.8714	124	1.39744	5.87759	20.9748	108	1.06197	4.27127	16.3005	109	1.07835	4.35263	16.5019	120
ZNF431	19	21142024..21196053	ENSG00000196705	-0.85308	4.80381e-09	-0.720864	1.31201e-05	-0.85308	1.13851e-07	-0.132216	0.738454	Zinc finger protein 431, isoform CRA_b	A0A024R7Q8_HUMAN|ZNF431|hCG_1783490	taxon:9606	20150627	InterPro	237	1.44865	5.89771	20.6153	207	1.3412	5.47249	18.95	212	1.32687	5.41898	18.839	66	0.706378	2.96246	11.3346	76	0.807864	3.39534	12.9355	66	0.694221	2.91987	11.164	81	0.743389	2.98992	12.2254	69	0.637124	2.57167	10.4462	63
ZNRF1	16	74999030..75110994	ENSG00000186187	0.455934	8.54375e-06	0.455934	1.99784e-05	0.390205	0.00025243	-0.0657287	0.760803	E3 ubiquitin-protein ligase ZNRF1	ZNRF1_HUMAN|ZNRF1|NIN283	taxon:9606	20150627	Ensembl	285	3.54785	14.444	24.7906	322	4.24898	17.3371	29.4779	335	4.27017	17.4395	29.7692	230	5.01335	21.0254	39.4995	238	5.15238	21.6548	40.5085	208	4.45578	18.7408	35.1835	241	4.50459	18.1175	36.3742	232	4.36285	17.6101	35.1234	252
ZWILCH	15	66504959..66550128	ENSG00000174442	-1.14431	3.18674e-15	-1.14431	2.15929e-13	-0.760943	2.20923e-07	0.383362	0.116621	Protein zwilch homolog	ZWILC_HUMAN|ZWILCH	taxon:9606	20130528	Reactome	296	5.27299	21.4673	25.7474	266	5.02291	20.495	24.3513	331	6.03772	24.6582	29.4137	78	2.43298	10.2036	13.3955	65	2.01367	8.4632	11.0633	68	2.08456	8.76757	11.5023	77	2.05955	8.28355	11.6216	122	3.28312	13.2519	18.4701	110
[truncated: 6 more columns]

## Sheet: Caption
Table S1. RNA-Seq differential expression analysis of the most dysregulated genes related to GLO1. Summary of differential expression data relative to most dysregulated lncRNAs in analyzed samples. Name: the name of the gene. Chromosome and region: the position of the gene on the genome. ENSEMBL Identifier: Ensembl Gene ID. Due_to_time(h)_LogFC: log2FC of specific gene expression values during th…
