# Supplementary material for: Discovery of GLO1 New Related Genes and Pathways by RNA-Seq on A2E-Stressed Retinal Epithelial Cells Could Improve Knowledge on Retinitis Pigmentosa
Source: Antioxidants (Basel). 2020 May 13;9(5):416. doi: 10.3390/antiox9050416 (PMC7278727; doi:10.3390/antiox9050416)
Supplement: Supplementary file 1 [file antioxidants-09-00416-s001.zip › Table S2_Revised.xlsx]

## Sheet: Table S2
GOID	Ontology Source	GOTerm	GOLevels	GOGroups	Nr. Genes	% Associated Genes	Term PValue	Term PValue Corrected with Bonferroni step down	Group PValue	Group PValue Corrected with Bonferroni step down	Associated Genes Found	All Associated Genes
C0020501	CLINVAR_Human-diseases_26.12.2019	Primary hyperoxaluria	[-1]	[Group34]	2	66666664	1.05697e+12	0.013423535059275482	{Group34=3.2988794399058514E-5}	{Group34=8.247198599764629E-4}	[GRHPR, HOGA1]	[AGXT, GRHPR, HOGA1]
C3711387	CLINVAR_Human-diseases_26.12.2019	Primary autosomal recessive microcephaly	[-1]	[Group25]	3	20.0	9.03943e+10	0.01166086497705285	{Group25=1.4181380513570592E-5}	{Group25=3.9707865437997657E-4}	[ASPM, CEP152, MCPH1]	[ASPM, CDK5RAP2, CDK6, CENPE, CENPJ, CEP135, CEP152, KNL1, MCPH1, MFSD2A, PHC1, SASS6, STIL, WDR62, ZNF335]
GO:0000132	GO_BiologicalProcess-EBI-UniProt-GOA_26.12.2019_00h00	establishment of mitotic spindle orientation	[5, 6, 7, 8]	[Group02]	4	10.0	9.54799e+10	0.012221429682980508	{Group02=9.547991939828522E-5}	{Group02=0.0020050783073639897}	[ARHGEF2, ASXL1, MCPH1, NDC80]	[ACTR10, ACTR1A, ACTR1B, ACTR3B, ACTR3C, ARHGEF2, ASXL1, BCCIP, CDK5RAP2, CENPA, DCTN1, DYNLT1, ELP4, FGF10, GJA1, GPSM2, HTT, ITGB1, MAD2L1, MCPH1, MISP, MXI1, NDC80, NDE1, NDEL1, NSFL1C, NUMA1, PAFAH1B1, PAX6, PLK1, SAPCD2, SF3B1, SLC6A4, SPDL1, SPRY1, SPRY2, TET2, UBXN2B, YWHAE, ZW10]
GO:0000152	GO_CellularComponent-EBI-UniProt-GOA_26.12.2019_00h00	nuclear ubiquitin ligase complex	[3, 5, 6]	[Group08]	4	63492064	5.58786e+11	0.045820463614106625	{Group08=5.587861416354467E-4}	{Group08=0.0027939307081772335}	[CBX4, CDC27, CUL7, GRHPR]	[ACTR1B, AGXT, ANAPC1, ANAPC10, ANAPC11, ANAPC13, ANAPC15, ANAPC16, ANAPC2, ANAPC4, ANAPC5, ANAPC7, APC2, BABAM2, BAP1, BARD1, BCOR, BMI1, BRCA1, BRCC3, BRD2, BTG2, BUB1B, CBX2, CBX4, CBX7, CBX8, CDC16, CDC20, CDC23, CDC26, CDC27, CDH1, COMMD3-BMI1, CUL7, DEPDC1B, DMBT1, FZR1, GRHPR, KRT6A, MAD2L2, MAGI1, PCGF1, PCGF2, PCGF3, PCGF5, PCGF6, PCSK1, PHC1, PHC2, PHC3, RBX1, RING1, RIT1, RIT2, RNF2, R…
GO:0000381	GO_BiologicalProcess-EBI-UniProt-GOA_26.12.2019_00h00	regulation of alternative mRNA splicing, via spliceosome	[7, 8, 9, 10, 11, 12, 13]	[Group30]	5	5681818	1.90503e+11	0.021526794779922982	{Group30=1.4155440638393348E-5}	{Group30=4.1050777851340707E-4}	[DYRK1A, HNRNPA1, RBM15B, RBM25, YTHDC1]	[ABCC6, AKIRIN2, ARSF, ATN1, CELF1, CELF2, CELF3, CELF4, CELF5, CELF6, CREBRF, DDX17, DDX5, DYRK1A, DYRK3, FAM172A, FMR1, FMR1-IT1, FRAXA, FXR1, FXR2, HARS, HGS, HNRNPA1, HNRNPL, HNRNPU, IK, KCNN4, KHDRBS1, MAGOH, MARCKSL1, MBNL1, MBNL2, MBNL3, MRGPRF, MYOD1, NSRP1, PSMD4, PTBP1, RBFOX1, RBFOX2, RBFOX3, RBM10, RBM11, RBM14-RBM4, RBM15, RBM15B, RBM17, RBM19, RBM24, RBM25, RBM4, RBM4B, RBM5, RBM7, …
GO:0000460	GO_BiologicalProcess-EBI-UniProt-GOA_26.12.2019_00h00	maturation of 5.8S rRNA	[6, 8, 9, 10]	[Group53]	4	10256411	8.63362e+10	0.01131003851732495	{Group53=1.3645981407432748E-16}	{Group53=7.095910331865029E-15}	[C1D, EXOSC8, MTREX, UTP20]	[ABT1, BOP1, C1D, EIF3A, EIF6, ERI1, ERI3, EXOSC10, EXOSC2, EXOSC3, EXOSC4, EXOSC7, EXOSC8, EXOSC9, FBXW9, FCF1, FTSJ3, KRI1, LAS1L, MAK16, MPHOSPH6, MPP6, MTREX, NEDD4, NOL9, NOP14, NSA2, PES1, POLR3B, RCL1, RHBDD1, RPF1, RPS21, RRP15, RRS1, URB1, UTP20, WDR12, WDR37]
GO:0000723	GO_BiologicalProcess-EBI-UniProt-GOA_26.12.2019_00h00	telomere maintenance	[5, 6, 7]	[Group60]	11	521327	7.07658e+07	1.45777e+11	{Group60=1.8803350106455917E-29}	{Group60=1.0717909560679872E-27}	[ANTXR1, CCT4, HNRNPA1, HSP90AA1, POLA1, PTGES3, TBPL1, TEAD1, TERF2IP, TINF2, XRCC5]	[ACD, ALPP, ANGPTL2, ANGPTL4, ANKS4B, ANTXR1, APEX1, ARTN, ASRGL1, ATHS, ATM, ATR, ATRNL1, ATRX, AURKB, BLM, BRCA2, CCDC88A, CCL27, CCNE1, CCNE2, CCT2, CCT3, CCT4, CCT5, CCT6A, CCT7, CCT8, CDK7, CNGB1, CRYBG1, CTC1, CTNNB1, DCLRE1A, DCLRE1B, DCLRE1C, DCP2, DHX36, DKC1, DNA2, ENPP2, ERCC1, ERCC4, EXO1, EXOSC10, FANCD2, FBXO4, FEN1, FLT3, GAR1, GNL3, GNL3L, HAP1, HDAC8, HIST3H3, HMBOX1, HNRNPA1, HN…
GO:0000775	GO_CellularComponent-EBI-UniProt-GOA_26.12.2019_00h00	chromosome, centromeric region	[3, 6, 7]	[Group59]	14	5490196	594245	1.32517e+08	{Group59=8.611566495561773E-19}	{Group59=4.56413024264774E-17}	[ASXL1, DLC1, KIF22, KNTC1, NDC80, NUF2, NUP107, RAD21, RCC2, SEC13, SKA1, SKA3, ZNF276, ZWILCH]	[ADARB1, AHCTF1, ANAPC16, APC, AQP6, ASXL1, ATRX, AURKA, AURKB, AURKC, BAZ1B, BCL2L11, BHLHE40, BIRC5, BLMH, BOD1, BOD1L1, BOD1L2, BUB1, BUB1B, BUB3, CAMP, CAPG, CBX1, CBX3, CBX5, CCNB1, CD5L, CD69, CDCA5, CDCA8, CDK7, CDT1, CEBPB, CENPA, CENPB, CENPC, CENPCP1, CENPE, CENPF, CENPH, CENPI, CENPK, CENPL, CENPM, CENPN, CENPO, CENPP, CENPQ, CENPS, CENPS-CORT, CENPT, CENPU, CENPV, CENPW, CENPX, CEP250…
GO:0000776	GO_CellularComponent-EBI-UniProt-GOA_26.12.2019_00h00	kinetochore	[3, 4, 5, 7, 8]	[Group59]	12	6741573	993696	2.19607e+09	{Group59=8.611566495561773E-19}	{Group59=4.56413024264774E-17}	[ASXL1, DLC1, KIF22, KNTC1, NDC80, NUF2, NUP107, SEC13, SKA1, SKA3, ZNF276, ZWILCH]	[ADARB1, AHCTF1, ANAPC16, APC, AQP6, ASXL1, AURKB, BHLHE40, BIRC5, BOD1, BOD1L1, BOD1L2, BUB1, BUB1B, BUB3, CAMP, CBX5, CCNB1, CDK7, CDT1, CENPA, CENPC, CENPCP1, CENPE, CENPF, CENPH, CENPI, CENPK, CENPM, CENPN, CENPO, CENPQ, CENPS, CENPS-CORT, CENPT, CENPU, CENPV, CENPW, CENPX, CFDP1, CHAMP1, CKAP5, CLASP1, CLASP2, CLIP1, CRYBG1, CSNK1A1, DCTN1, DCTN2, DCTN3, DCTN4, DCTN5, DCTN6, DLC1, DLEC1, DSN…
GO:0000777	GO_CellularComponent-EBI-UniProt-GOA_26.12.2019_00h00	condensed chromosome kinetochore	[4, 5, 6, 7, 8, 9]	[Group59]	8	6.4	9.41488e+08	1.77941e+11	{Group59=8.611566495561773E-19}	{Group59=4.56413024264774E-17}	[KNTC1, NDC80, NUF2, NUP107, SKA1, SKA3, ZNF276, ZWILCH]	[AHCTF1, ANAPC16, BHLHE40, BIRC5, BOD1, BOD1L1, BOD1L2, BUB1, BUB1B, BUB3, CAMP, CCNB1, CDT1, CENPA, CENPC, CENPCP1, CENPE, CENPF, CENPH, CENPK, CENPM, CENPN, CENPO, CENPS, CENPS-CORT, CENPT, CENPU, CENPV, CENPW, CENPX, CFDP1, CHAMP1, CKAP5, CLASP1, CLASP2, CSNK1A1, DCTN3, DCTN5, DCTN6, DSN1, DYNC1I1, DYNC1LI1, DYNLT3, ERCC6L, FBXO28, FGF4, GPATCH11, HJURP, HNRNPU, HSD11B1, HSF1, INCENP, ITGB3BP,…
GO:0000783	GO_CellularComponent-EBI-UniProt-GOA_26.12.2019_00h00	nuclear telomere cap complex	[4, 5, 7, 8, 9]	[Group60]	4	17391304	1.00209e+11	0.0016835049342987477	{Group60=1.8803350106455917E-29}	{Group60=1.0717909560679872E-27}	[TBPL1, TERF2IP, TINF2, XRCC5]	[ACD, CTC1, IL5, PAK1IP1, POT1, RABGEF1, RAP1A, STN1, STON1, TBPL1, TCOF1, TEN1, TEN1-CDK3, TERB1, TERF1, TERF2, TERF2IP, TERT, TINF2, TPP1, TRH, XRCC5, XRCC6]
GO:0000784	GO_CellularComponent-EBI-UniProt-GOA_26.12.2019_00h00	nuclear chromosome, telomeric region	[4, 6, 7, 8]	[Group59, Group60]	8	50955415	5.18384e+09	9.22724e+11	{Group59=8.611566495561773E-19, Group60=1.8803350106455917E-29}	{Group59=4.56413024264774E-17, Group60=1.0717909560679872E-27}	[ANTXR1, NABP1, TBPL1, TEAD1, TERF2IP, THOC3, TINF2, XRCC5]	[ACD, ALPP, ALYREF, ANTXR1, APEX1, ARTN, ASRGL1, ATHS, ATM, ATR, ATRNL1, ATRX, BRCA2, CBX1, CBX3, CBX5, CCDC88A, CCL27, CCNL1, CDC73, CDK1, CDKN1A, CNGB1, CTC1, DCLRE1A, DCLRE1B, DCLRE1C, DDB1, DNA2, ERCC1, ERCC4, FANCD2, FEN1, GAR1, H2AFY, H2AFY2, H3F3A, H3F3B, HAP1, HAT1, HIST1H2AA, HIST1H2BA, HIST1H2BB, HIST3H3, HMBOX1, HPSE, IL5, INSL6, KDM1A, KYAT1, LIG4, LRIF1, MAJIN, MAZ, MCM2, MCM3, MCM4,…
GO:0000940	GO_CellularComponent-EBI-UniProt-GOA_26.12.2019_00h00	condensed chromosome outer kinetochore	[2, 5, 6, 7, 8, 9, 10]	[Group59]	3	21428572	7.26363e+10	0.009878530328363349	{Group59=8.611566495561773E-19}	{Group59=4.56413024264774E-17}	[NDC80, SKA1, SKA3]	[BOD1, BOD1L1, BOD1L2, BUB1, BUB1B, CCNB1, CENPF, NDC80, NUP133, PLK1, SKA1, SKA2, SKA3, SPDL1]
GO:0001953	GO_BiologicalProcess-EBI-UniProt-GOA_26.12.2019_00h00	negative regulation of cell-matrix adhesion	[5, 6, 7]	[Group36]	4	7017544	3.81094e+12	0.034679550740103066	{Group36=2.111163256803656E-5}	{Group36=5.700140793369872E-4}	[C1D, DLC1, PIK3R1, RCC2]	[ACER2, ACVRL1, ADAM15, AJAP1, APOD, ARHGAP6, BCAS3, BCL5, BCL6, C1D, CASK, CDK2, CDKN2A, CLASP2, CORO1C, CRISP2, DLC1, DLEC1, DMTN, DUSP22, DUSP7, DYNLL1, FAM107A, HOXA7, ITGB1BP1, JAG1, LRP1, MAP3K14, MAP4K4, MMP12, MMP14, MYOC, NCOA1, NEXMIF, NF1, NF2, PHLDB2, PIK3R1, PLET1, PMAIP1, POSTN, PRSS55, PTEN, RASA1, RCC2, RGS6, RUNX2, S100A4, SAI1, SEMA3E, SERPINE1, SLPI, SRC, SYNGAP1, TEP1, THBS1, …
GO:0003691	GO_MolecularFunction-EBI-UniProt-GOA_26.12.2019_00h00	double-stranded telomeric DNA binding	[6, 7]	[Group60]	3	16666666	1.59976e+09	0.01871724202309845	{Group60=1.8803350106455917E-29}	{Group60=1.0717909560679872E-27}	[TBPL1, TEAD1, XRCC5]	[APEX1, CCDC88A, ERCC4, HAP1, HMBOX1, IL5, MAZ, PURA, RAD50, TBPL1, TEAD1, TERF1, TERF2, TFPI2, TRH, XRCC5, XRCC6, ZBTB48]
GO:0003720	GO_BiologicalProcess-EBI-UniProt-GOA_26.12.2019_00h00	telomerase activity	[8, 9, 10]	[Group60]	5	6329114	1.14492e+10	0.014197010108669972	{Group60=1.8803350106455917E-29}	{Group60=1.0717909560679872E-27}	[CCT4, HSP90AA1, PTGES3, TBPL1, XRCC5]	[ACD, AURKB, CCL4, CCL4L1, CCT2, CCT4, CDK7, CERS1, CRYBG1, CTNNB1, DKC1, ERCC4, FLT3, GAMT, GDF1, GREM1, GRHL2, HMBOX1, HNRNPA2B1, HNRNPD, HSP90AA1, HSP90AA2P, HSP90AB1, IL5, KLF4, MAP2K7, MAP3K4, MAPK1, MAPK15, MAPK3, MAPKAPK5, MEN1, MICOS10-NBL1, MYC, NAF1, NBL1, NCOA1, NEK2, NEK7, NKX2-1, NVL, PAK1IP1, PARM1, PARN, PARP2, PARP3, PARP4, PCYT1A, PCYT1B, PIF1, PINX1, PKIB, PNKP, POT1, PPARG, PRK…
GO:0003887	GO_BiologicalProcess-EBI-UniProt-GOA_26.12.2019_00h00	DNA-directed DNA polymerase activity	[7, 8, 9]	[Group60]	2	51282053	0.022670308883226395	0.04534061776645279	{Group60=1.8803350106455917E-29}	{Group60=1.0717909560679872E-27}	[POLA1, POLL]	[CHRAC1, CHTF18, CHTF8, DERPC, DNTT, DSCC1, ERVK-9, MDP1, PCNA, POLA1, POLA2, POLB, POLD1, POLD2, POLD3, POLD4, POLDIP2, POLE, POLE2, POLE3, POLE4, POLG, POLG2, POLH, POLI, POLK, POLL, POLM, POLN, POLQ, PRIMPOL, REV1, REV3L, RFC2, RFC3, RFC4, RFC5, TENT4A, TENT4B]
GO:0004623	GO_MolecularFunction-EBI-UniProt-GOA_26.12.2019_00h00	phospholipase A2 activity	[5, 6]	[Group26]	4	6.25	5.93261e+11	0.04805412882225174	{Group26=1.5306773425388458E-4}	{Group26=0.0029082869508238072}	[ANXA2, ANXA3, C1D, PRDX6]	[ABHD3, ADIPOQ, AGTR1, ALPP, ANG, ANXA1, ANXA2, ANXA2P2, ANXA3, ANXA8, ANXA8L1, ANXA9, AVPR1B, C1D, CASP3, DDX58, EGFR, HHLA1, LNPEP, LRP1, NMUR2, OC90, PAFAH1B1, PLA2G10, PLA2G12A, PLA2G12B, PLA2G15, PLA2G1B, PLA2G2A, PLA2G2C, PLA2G2D, PLA2G2E, PLA2G2F, PLA2G3, PLA2G4A, PLA2G4B, PLA2G4C, PLA2G4D, PLA2G4E, PLA2G4F, PLA2G5, PLA2G6, PLA2G7, PLA2R1, PLAA, PLAAT1, PLAAT2, PLAAT3, PLAAT4, PLAAT5, PLB1…
GO:0004709	GO_BiologicalProcess-EBI-UniProt-GOA_26.12.2019_00h00	MAP kinase kinase kinase activity	[5, 6, 7, 8, 9, 10, 11, 12, 13, 14, 15, 16]	[Group01]	4	6.25	5.93261e+11	0.04805412882225174	{Group01=5.932608496574289E-4}	{Group01=0.0023730433986297156}	[MAP3K13, MAP3K3, MAP3K9, TAOK1]	[ABI2, ACTRT1, AGFG1, ARAF, ARL6IP1, BIRC3, BRAF, CROT, DAB2IP, DCAF1, EGFR, GADD45A, GADD45B, GADD45G, GCK, KCNK1, KSR1, MAGI2, MAP3K1, MAP3K10, MAP3K11, MAP3K12, MAP3K13, MAP3K14, MAP3K15, MAP3K2, MAP3K20, MAP3K21, MAP3K3, MAP3K4, MAP3K5, MAP3K6, MAP3K7, MAP3K8, MAP3K9, MAP4K1, MAP4K2, MAP4K3, MAP4K4, MAP4K5, MOCOS, MOS, MPST, MSTO1, NR2C2, PDCD6IP, RAF1, RALBP1, RIPK1, RNASE3, RPAIN, SPRR1A, S…
GO:0005168	GO_MolecularFunction-EBI-UniProt-GOA_26.12.2019_00h00	neurotrophin TRKA receptor binding	[7]	[Group36, Group47, Group55, Group57]	2	33333332	5.22255e+10	0.044391710887920974	{Group36=2.111163256803656E-5, Group47=1.7114979479052731E-7, Group55=4.885497690121797E-15, Group57=1.7795149096468096E-20}	{Group36=5.700140793369872E-4, Group47=6.503692202040038E-6, Group55=2.442748845060898E-13, Group57=9.609380512092771E-19}	[EFNA5, PIK3R1]	[EFNA5, FRS2, GRB2, PIK3R1, PLCG1, SHC1]
GO:0005761	GO_CellularComponent-EBI-UniProt-GOA_26.12.2019_00h00	mitochondrial ribosome	[4, 5, 6, 7]	[Group37]	5	5263158	2.72343e+11	0.027506632968297928	{Group37=1.567902710954692E-4}	{Group37=0.0028222248797184456}	[ANXA2, MRPS11, MRPS33, MRPS6, TXNDC5]	[ANXA2, ANXA2P3, BRIP1, C12orf65, CHCHD1, DAP3, DLGAP3, GPR137, MALSU1, MIEF1, MPV17L2, MRPL10, MRPL11, MRPL12, MRPL13, MRPL14, MRPL15, MRPL16, MRPL17, MRPL18, MRPL19, MRPL2, MRPL20, MRPL21, MRPL22, MRPL23, MRPL24, MRPL27, MRPL28, MRPL3, MRPL30, MRPL32, MRPL33, MRPL34, MRPL35, MRPL36, MRPL37, MRPL38, MRPL39, MRPL4, MRPL40, MRPL41, MRPL42, MRPL43, MRPL44, MRPL45, MRPL46, MRPL47, MRPL48, MRPL49, MR…
GO:0006048	GO_BiologicalProcess-EBI-UniProt-GOA_26.12.2019_00h00	UDP-N-acetylglucosamine biosynthetic process	[5, 6, 7, 8]	[Group45]	3	23076923	5.73246e+10	0.008025443744786528	{Group45=2.4070411545515687E-12}	{Group45=1.1794501657302687E-10}	[GFPT1, GNPDA2, PGM3]	[AMDHD2, GFPT1, GFPT2, GNPDA1, GNPDA2, GNPNAT1, GPI, IGHM, NAGK, PGM3, RENBP, UAP1, UAP1L1]
GO:0006090	GO_BiologicalProcess-EBI-UniProt-GOA_26.12.2019_00h00	pyruvate metabolic process	[7]	[Group58]	12	53097343	1.46656e+08	3.09444e+10	{Group58=1.061913628013914E-27}	{Group58=5.946716316877918E-26}	[ALDOA, ALDOC, BPGM, EP300, GLO1, HOGA1, HOOK3, IGBP1, NUP107, PGAM1, SEC13, SLC4A4]	[AAAS, ACTN3, ADARB1, ADPGK, AGXT, AKIRIN2, ALDH1A1, ALDOA, ALDOB, ALDOC, APP, ARNT, ATP6V0A4, BPGM, BSG, CABIN1, CBFA2T3, CELSR1, CHN1, CMA1, CREBRF, DDIT4, DHTKD1, DLAT, DLD, ECB2, EIF3A, EIF6, ENO1, ENO2, ENO3, ENO4, ENTPD5, EP300, EPB41L4B, ESRRB, FAM3A, FBP1, FOLR1, FOLR2, FOXK1, FOXK2, FUBP1, GALK1, GAPDH, GAPDHP44, GAPDHS, GCK, GCKR, GIT2, GLO1, GNPDA1, GPD1, GPI, GSTZ1, HAGH, HDAC4, HIF1A…
GO:0006096	GO_BiologicalProcess-EBI-UniProt-GOA_26.12.2019_00h00	glycolytic process	[4, 5, 8, 9, 10, 11, 12]	[Group58]	10	6134969	6.10698e+07	1.26414e+11	{Group58=1.061913628013914E-27}	{Group58=5.946716316877918E-26}	[ALDOA, ALDOC, BPGM, EP300, HOOK3, IGBP1, NUP107, PGAM1, SEC13, SLC4A4]	[AAAS, ACTN3, ADARB1, ADPGK, AKIRIN2, ALDH1A1, ALDOA, ALDOB, ALDOC, APP, ARNT, ATP6V0A4, BPGM, CABIN1, CBFA2T3, CREBRF, DDIT4, DHTKD1, ECB2, EIF3A, EIF6, ENO1, ENO2, ENO3, ENO4, ENTPD5, EP300, EPB41L4B, ESRRB, FBP1, FOLR1, FOLR2, FOXK1, FOXK2, FUBP1, GALK1, GAPDH, GAPDHP44, GAPDHS, GCK, GCKR, GIT2, GNPDA1, GPD1, GPI, HDAC4, HIF1A, HK1, HK2, HK3, HKDC1, HOOK1, HOOK2, HOOK3, HTR2A, IFNG, IGBP1, IGF…
GO:0006195	GO_BiologicalProcess-EBI-UniProt-GOA_26.12.2019_00h00	purine nucleotide catabolic process	[6, 7, 8, 9]	[Group49]	4	6779661	4.35005e+11	0.03828040666122762	{Group49=5.376125951096464E-7}	{Group49=1.935405342394727E-5}	[ITPA, NUDT16, PDE8A, PNP]	[ABCD1, ACAT1, ACOT7, ADA, AIRE, AMPD3, CES1, CTF2P, DCAF17, DNPH1, GDA, GPX1, HINT1, HPRT1, ITPA, KLK8, MAT1A, MLYCD, NPAS1, NT5C, NT5C1A, NT5C1B, NT5C1B-RDH14, NT5C2, NT5E, NTF4, NUDT1, NUDT10, NUDT11, NUDT15, NUDT16, NUDT18, NUDT3, NUDT4, NUDT7, NUDT9, PDE10A, PDE1A, PDE2A, PDE4A, PDE4B, PDE4C, PDE4D, PDE5A, PDE7A, PDE7B, PDE8A, PDE8B, PDE9A, PNP, PNPLA6, PPY, SAMHD1, SLC25A16, SLC6A16, SOAT1,…
GO:0006415	GO_BiologicalProcess-EBI-UniProt-GOA_26.12.2019_00h00	translational termination	[6, 7, 8]	[Group37]	6	5172414	7.32752e+10	0.009892155181854516	{Group37=1.567902710954692E-4}	{Group37=0.0028222248797184456}	[ANXA2, MRPS11, MRPS33, MRPS6, N6AMT1, TXNDC5]	[ABCE1, AIP, ANXA2, ANXA2P3, APEH, AURKAIP1, BRIP1, C12orf65, C19orf66, CHCHD1, DAP3, DLGAP3, EIF5A, EIF5A2, EIF5AL1, ERAL1, ETF1, GADD45GIP1, GFM2, GLE1, GPR137, GSPT1, GSPT2, JMJD4, MRPL1, MRPL10, MRPL11, MRPL12, MRPL13, MRPL14, MRPL15, MRPL16, MRPL17, MRPL18, MRPL19, MRPL2, MRPL20, MRPL21, MRPL22, MRPL23, MRPL24, MRPL27, MRPL28, MRPL3, MRPL30, MRPL32, MRPL33, MRPL34, MRPL35, MRPL36, MRPL37, MR…
GO:0006901	GO_BiologicalProcess-EBI-UniProt-GOA_26.12.2019_00h00	vesicle coating	[5, 6]	[Group58]	7	8235294	8.31632e+08	1.58842e+11	{Group58=1.061913628013914E-27}	{Group58=5.946716316877918E-26}	[ANKRD28, GBF1, KLHL12, RNASE4, SEC13, SEC23IP, TMED9]	[ALG2, ANKRD28, AREG, ARFGAP1, ARFGAP2, ARFGAP3, BET1, CD5, CD59, CNIH1, CNIH2, CNIH3, CNIH4, COL7A1, CSNK1D, CTSC, CTSZ, CUL3, F5, F8, FOLR1, GBF1, GOLGA2, GORASP1, GOSR2, GRIA1, GSTP1, IL1RL1, IQGAP1, KLHL12, KLHL21, LMAN1, MAPK15, MCFD2, MED4, NAPA, NAPSA, NSF, NUSAP1, PDCD6, PEF1, PPP6C, PPP6R1, PPP6R3, PREB, PTGES2, RAB1A, RAB1B, RNASE4, SAR1A, SAR1B, SCFD1, SEC13, SEC16A, SEC16B, SEC22B, SE…
GO:0007004	GO_BiologicalProcess-EBI-UniProt-GOA_26.12.2019_00h00	telomere maintenance via telomerase	[7, 8, 9]	[Group60]	9	8411215	1.83521e+08	3.85394e+09	{Group60=1.8803350106455917E-29}	{Group60=1.0717909560679872E-27}	[ANTXR1, CCT4, HNRNPA1, HSP90AA1, PTGES3, TBPL1, TERF2IP, TINF2, XRCC5]	[ACD, ALPP, ANTXR1, ASRGL1, ATHS, ATM, ATR, ATRNL1, AURKB, CCL27, CCT2, CCT3, CCT4, CCT5, CCT6A, CCT7, CCT8, CDK7, CNGB1, CRYBG1, CTC1, CTNNB1, DCP2, DKC1, EXOSC10, FBXO4, FLT3, GAR1, GNL3L, HMBOX1, HNRNPA1, HNRNPC, HNRNPU, HSP90AA1, HSP90AA2P, HSP90AB1, IL5, MAP2K7, MAP3K4, MAPK1, MAPK15, MAPK3, MAPKAPK5, MICOS10-NBL1, MMAB, MRE11, NAF1, NAT10, NBL1, NCOA1, NEK2, NEK7, NHP2, NKX2-1, NOP10, PAK1I…
GO:0007080	GO_BiologicalProcess-EBI-UniProt-GOA_26.12.2019_00h00	mitotic metaphase plate congression	[4, 5, 6, 7, 8]	[Group28]	4	7017544	3.81094e+12	0.034679550740103066	{Group28=4.350046211503138E-4}	{Group28=0.0034800369692025105}	[KIF22, NDC80, NUF2, VPS4B]	[ANKRD53, AQP6, AURKB, BECN1, BOD1, CAMP, CCNB1, CDC23, CDCA5, CDCA8, CDK7, CDT1, CENPC, CENPCP1, CENPE, CHAMP1, CHMP1A, CHMP1B, CHMP2A, CHMP2B, CHMP4A, CHMP4B, CHMP4C, CHMP5, CHMP6, CHMP7, CRYBG1, CUL3, DCTN2, FLT3, GJB2, HNRNPU, KIF14, KIF18A, KIF22, KIF2C, KIFC1, KPNB1, LINC00470, MAD1L1, MIS12, MOV10L1, MXD1, NDC80, NUF2, NUP62, PIBF1, PINX1, PSRC1, RAB11A, RRS1, SEH1L, SLC45A2, SPDL1, VPS4A,…
GO:0008088	GO_BiologicalProcess-EBI-UniProt-GOA_26.12.2019_00h00	axo-dendritic transport	[6, 7]	[Group07]	6	5357143	6.02699e+10	0.00825696990583557	{Group07=6.026985332726692E-5}	{Group07=0.0013862066265271393}	[ASXL1, DTNBP1, HSPB1, KAT5, TBPL1, TRAK2]	[ACTR10, ACTR3B, ACTR3C, AGBL4, AGTPBP1, AMY2A, AP3B1, AP3B2, AP3D1, AP3M1, AP3M2, AP3S1, AP3S2, APBA1, APEX1, APP, ARL8A, ARL8B, ASXL1, ATP6V0A4, BLOC1S1, BLOC1S2, BLOC1S3, BLOC1S4, BLOC1S5, BLOC1S6, BORCS5, CABYR, CASR, CNIH1, CNIH2, CNIH4, CXADR, CXADRP1, DLG2, DST, DTNBP1, DYNC1H1, EPB42, FEZ1, FLOT2, HAP1, HIF1A, HNRNPU, HSPA8, HSPB1, HSPB2, IGFBP7, IGKV1D-27, KAT5, KIF17, KIF1A, KIF1B, KIF1…
GO:0009156	GO_BiologicalProcess-EBI-UniProt-GOA_26.12.2019_00h00	ribonucleoside monophosphate biosynthetic process	[7, 8, 9]	[Group49]	4	10.0	9.54799e+10	0.012221429682980508	{Group49=5.376125951096464E-7}	{Group49=1.935405342394727E-5}	[ATIC, GART, GMPS, UMPS]	[ACOD1, ADA, ADK, ADSL, ADSS, ADSSL1, AMPD1, AMPD2, AMPD3, APRT, ATIC, CAD, CMPK1, COASY, CXCL9, DFFB, DHODH, GART, GMPS, GPAM, HPRT1, IMPDH1, IMPDH1P11, IMPDH2, LHPP, PAICS, PFAS, PPAT, PRPS1, PRPS1L1, PRPS2, RFK, TADA1, UCK1, UCK2, UCKL1, UMPS, UPP1, UPP2, UPRT]
GO:0009179	GO_BiologicalProcess-EBI-UniProt-GOA_26.12.2019_00h00	purine ribonucleoside diphosphate metabolic process	[7, 8, 9]	[Group58]	11	58510637	2.17221e+07	4.53992e+09	{Group58=1.061913628013914E-27}	{Group58=5.946716316877918E-26}	[ALDOA, ALDOC, BPGM, EP300, HOOK3, IGBP1, NUDT16, NUP107, PGAM1, SEC13, SLC4A4]	[AAAS, ACTN3, ADARB1, ADPGK, AK1, AK2, AK3, AK4, AK5, AK6, AK9, AKIRIN2, ALDH1A1, ALDOA, ALDOB, ALDOC, AMPD3, APP, ARNT, ATP6V0A4, BAD, BPGM, CABIN1, CARD11, CASK, CBFA2T3, CREBRF, DDIT4, DHTKD1, DLG1, DLG2, ECB2, EIF3A, EIF6, ENO1, ENO2, ENO3, ENO4, ENTPD2, ENTPD5, EP300, EPB41L4B, ESRRB, FBP1, FOLR1, FOLR2, FOXK1, FOXK2, FUBP1, GALK1, GAPDH, GAPDHP44, GAPDHS, GCK, GCKR, GIT2, GNPDA1, GPD1, GPI,…
GO:0010634	GO_BiologicalProcess-EBI-UniProt-GOA_26.12.2019_00h00	positive regulation of epithelial cell migration	[3, 4, 5, 6, 7, 8]	[Group29]	10	51282053	3.24858e+08	6.36722e+10	{Group29=6.162851291778185E-7}	{Group29=2.1569979521223646E-5}	[ANXA3, ATP5F1B, HSPB1, MAP3K3, MAPRE2, NUS1, PIK3C2A, PKD2, SCARB1, SP1]	[AAMP, ABHD14B, ABL1, ADAM12, ADAM17, ADAM9, ADGRA2, AGT, AGXT, AKT1, AKT3, ALG2, ALOX12, AMOTL1, ANGPT1, ANGPT4, ANGPTL1, ANXA1, ANXA3, ARF6, ATOH8, ATP5F1A, ATP5F1B, ATP5MC1, ATP5MC2, ATP5PF, BCAR1, BCAS3, BMP4, BMPR2, BRD8, CALR, CAPN7, CCBE1, CCR6, CD40, CIB1, CLASP1, CLASP2, COX2, CRISP2, CSE1L, CTNND1, CTSB, CTSH, DAND5, DOCK1, DOCK5, EDN1, EMC10, ENPP2, EPB41L4B, EPB41L5, ETS1, FGF1, FGF10…
GO:0010812	GO_BiologicalProcess-EBI-UniProt-GOA_26.12.2019_00h00	negative regulation of cell-substrate adhesion	[4, 5, 6]	[Group36, Group47]	6	6741573	1.64195e+11	0.002594275150239583	{Group36=2.111163256803656E-5, Group47=1.7114979479052731E-7}	{Group36=5.700140793369872E-4, Group47=6.503692202040038E-6}	[C1D, DLC1, EFNA5, KANK1, PIK3R1, RCC2]	[ACER2, ACTN4, ACVRL1, ADAM15, AJAP1, ANGPT2, AP1AR, APOD, ARHGAP6, BCAS3, BCL5, BCL6, C1D, CASK, CD74, CDK2, CDKN2A, CLASP2, COL1A1, CORO1C, CORO2B, CRISP2, CX3CL1, DLC1, DLEC1, DMTN, DUSP22, DUSP7, DYNLL1, EFNA5, FAM107A, FBLN1, FZD4, FZD7, GBP1, GCNT2, HOXA7, INTS1, ITGB1BP1, JAG1, KANK1, LGALS1, LRP1, MAP3K14, MAP4K4, MELTF, MEN1, MMP12, MMP14, MYOC, NCOA1, NEXMIF, NF1, NF2, NOTCH1, NTT, PHLD…
GO:0015935	GO_CellularComponent-EBI-UniProt-GOA_26.12.2019_00h00	small ribosomal subunit	[4, 6, 7]	[Group37]	5	5319149	2.59263e+11	0.02644486573899013	{Group37=1.567902710954692E-4}	{Group37=0.0028222248797184456}	[MRPS11, MRPS33, MRPS6, RPS12, TXNDC5]	[CMA1, DAP3, DDX3X, DHX29, DIRAS1, DKK3, DLGAP3, EIF2A, EIF2D, EIF2S1, FAU, HBA1, HBA2, IDUA, IGF2BP3, IMP3, LARP4, LGTN, MCAT, MCTS1, MPEG1, MRPL42, MRPS10, MRPS11, MRPS12, MRPS14, MRPS15, MRPS16, MRPS17, MRPS18A, MRPS18B, MRPS18C, MRPS2, MRPS21, MRPS22, MRPS24, MRPS26, MRPS27, MRPS28, MRPS31, MRPS33, MRPS34, MRPS35, MRPS36, MRPS5, MRPS6, MRPS7, MRPS9, RACK1, RPS10, RPS10-NUDT3, RPS10P5, RPS11, …
GO:0019320	GO_BiologicalProcess-EBI-UniProt-GOA_26.12.2019_00h00	hexose catabolic process	[5, 6]	[Group58]	6	8333333	4.80622e+10	8.65119e+11	{Group58=1.061913628013914E-27}	{Group58=5.946716316877918E-26}	[ALDOA, ALDOC, BPGM, GALK2, HOOK3, PGAM1]	[ACTN3, ADPGK, ALDH1A1, ALDOA, ALDOB, ALDOC, BAD, BPGM, ENO1, ENO2, ENO3, FOXK1, FOXK2, FUT1, FUT10, FUT2, FUT4, FUT5, FUT6, FUT7, FUT8, FUT9, GALE, GALK1, GALK2, GALM, GALT, GAPDH, GAPDHP44, GAPDHS, GCK, GIT2, GK2, GLB1, GLYCTK, GNPDA1, GPI, HK1, HK2, HK3, HOOK1, HOOK2, HOOK3, KCNA4, KCNA5, KHK, KIF2A, LOC112694756, LRP5, MAP4K2, PFKFB2, PFKL, PFKM, PFKP, PGAM1, PGAM2, PGAM4, PGK1, PGM1, PGM2, P…
GO:0030228	GO_BiologicalProcess-EBI-UniProt-GOA_26.12.2019_00h00	lipoprotein particle receptor activity	[7]	[Group26]	3	11538462	4.92032e+11	0.04231477041787789	{Group26=1.5306773425388458E-4}	{Group26=0.0029082869508238072}	[ANXA2, C1D, SCARB1]	[ABCA2, ANXA2, ANXA2P2, ANXA9, APOBR, C1D, CD36, CXCL16, ILDR1, LDLR, LRP1, LRP10, LRP12, LRP4, LRP6, LRP8, PCSK9, PMAIP1, PMPCA, SCARB1, SORL1, ST7, ST7-OT3, STAB1, STAB2, VLDLR]
GO:0030512	GO_BiologicalProcess-EBI-UniProt-GOA_26.12.2019_00h00	negative regulation of transforming growth factor beta receptor signaling pathway	[5, 6, 7, 8, 9, 10]	[Group56, Group57]	5	54945054	2.22872e+12	0.024070147155824943	{Group56=3.8503356637014907E-10, Group57=1.7795149096468096E-20}	{Group56=1.694147692028656E-8, Group57=9.609380512092771E-19}	[HTRA1, SMURF2, SP1, TGFBR3, UBC]	[ADAM17, ADAMTSL2, AKIRIN2, ASPN, BAMBI, BCL9L, CA5A, CAPN5, CAV1, CAV2, CD109, CHST11, CIDEA, CREBRF, DAND5, DNM2, EID2, EMILIN1, FAM89B, FBN1, FBN2, GLG1, GPRASP1, GPRASP2, HHAT, HSPA1A, HSPA1B, HSPA5, HTRA1, HTRA3, HTRA4, INTS1, LDLRAD4, LEMD3, LTBP1, MTMR4, NKX2-1, NRROS, ONECUT1, ONECUT2, PBLD, PDK1, PDPK1, PDZD2, PEG10, PIN1, PMEPA1, PPM1A, PRDM16, PSG1, RASL11B, RPS27A, SBNO2, SIRT1, SKI, …
GO:0031110	GO_BiologicalProcess-EBI-UniProt-GOA_26.12.2019_00h00	regulation of microtubule polymerization or depolymerization	[5, 6, 7, 8]	[Group27]	7	63063064	5.01272e+09	8.97278e+11	{Group27=5.012724681265181E-6}	{Group27=1.5038174043795544E-4}	[ARHGEF2, DYRK1A, MAPRE2, SKA1, SKA3, TAOK1, TMSB10]	[ABHD14B, ABL1, AIMP1, AKAP9, ANAPC2, ANKRD53, APC, APC2, ARHGEF2, ARL2, ARL2-SNX15, ATXN7, BMERB1, CABYR, CAMSAP1, CAMSAP2, CAMSAP3, CAV3, CDH5, CDK5R1, CDK5RAP2, CDKN1B, CIB1, CKAP2, CKAP5, CLASP1, CLASP2, CLIP1, CLIP3, DCTN1, DRG1, DYRK1A, EML2, FDPS, FES, FGF13, FKBP4, FKBPL, GAS2L1, GAS2L2, GBA2, HDAC6, HDGFL2, HDGFL3, HSPA1A, HSPA1B, IL5, INPP5J, KATNB1, MAP1A, MAP1B, MAP1S, MAP2, MAP6D1, M…
GO:0031111	GO_BiologicalProcess-EBI-UniProt-GOA_26.12.2019_00h00	negative regulation of microtubule polymerization or depolymerization	[5, 6, 7, 8, 9]	[Group27]	4	78431373	2.47962e+12	0.02578804754923766	{Group27=5.012724681265181E-6}	{Group27=1.5038174043795544E-4}	[ARHGEF2, DYRK1A, TAOK1, TMSB10]	[ABHD14B, AIMP1, ANAPC2, APC, APC2, ARHGEF2, ATXN7, BMERB1, CAMSAP1, CAMSAP2, CAMSAP3, CDH5, CIB1, CKAP2, CLASP1, CLASP2, CLIP3, DYRK1A, EML2, FGF13, FKBP4, FKBPL, HDAC6, HDGFL2, HDGFL3, INPP5J, KATNB1, MAP1B, MAP2, MAP6D1, MAPRE1, MAST1, METAP2, MID1, MID1IP1, NAV3, PROC, SLC25A23, SNCA, SPEF1, STMN1, STMN2, TAOK1, TBCD, TMSB10, TPX2, TRIM54, TTBK2, TUBB, TUBB3, TUBB4A]
GO:0031262	GO_CellularComponent-EBI-UniProt-GOA_26.12.2019_00h00	Ndc80 complex	[2, 3, 5, 6, 7, 9, 10]	[Group28]	2	50.0	2.1056e+12	0.02316158551064146	{Group28=4.350046211503138E-4}	{Group28=0.0034800369692025105}	[NDC80, NUF2]	[NDC80, NUF2, SPC24, SPC25]
GO:0031430	GO_CellularComponent-EBI-UniProt-GOA_26.12.2019_00h00	M band	[2, 3, 4, 7, 8, 9]	[Group09]	3	11111111	5.511e+11	0.0457412963282502	{Group09=5.510999557620505E-4}	{Group09=0.0033065997345723035}	[ALDOA, ANK2, ANKH]	[ALDOA, ANK1, ANK2, ANKH, CMYA5, CRYAB, ENO1, FHL2, KCTD6, KLHL41, LMOD2, LMOD3, LOC112694756, LRRC39, MYOM1, MYOM2, MYOM3, NBR1, OBSCN, OBSL1, PPP2R5A, S100A1, SMPX, SMTNL1, SPTBN1, TRIM63, TTN]
GO:0032204	GO_BiologicalProcess-EBI-UniProt-GOA_26.12.2019_00h00	regulation of telomere maintenance	[3, 5, 6, 7, 8]	[Group60]	7	5785124	8.85681e+09	0.0015145141185843164	{Group60=1.8803350106455917E-29}	{Group60=1.0717909560679872E-27}	[ANTXR1, CCT4, HNRNPA1, TBPL1, TERF2IP, TINF2, XRCC5]	[ACD, ALPP, ANTXR1, ARTN, ASRGL1, ATHS, ATM, ATR, ATRNL1, ATRX, AURKB, CCL27, CCT2, CCT3, CCT4, CCT5, CCT6A, CCT7, CCT8, CDK7, CRYBG1, CTC1, CTNNB1, DCP2, DHX36, DKC1, ENPP2, ERCC1, ERCC4, EXOSC10, FBXO4, FLT3, GNL3, GNL3L, HDAC8, HMBOX1, HNRNPA1, HNRNPA2B1, HNRNPC, HNRNPD, HNRNPU, IL5, KRAS, MAP2K7, MAP3K4, MAPK1, MAPK15, MAPK3, MAPKAPK5, MICOS10-NBL1, MMAB, MRE11, MYC, NABP2, NAF1, NAT10, NBL1,…
GO:0032205	GO_BiologicalProcess-EBI-UniProt-GOA_26.12.2019_00h00	negative regulation of telomere maintenance	[4, 5, 6, 7, 8, 9]	[Group60]	5	8620689	2.57826e+11	0.003841613488921805	{Group60=1.8803350106455917E-29}	{Group60=1.0717909560679872E-27}	[HNRNPA1, TBPL1, TERF2IP, TINF2, XRCC5]	[ACD, ALPP, ARTN, ASRGL1, ATHS, ATM, ATRNL1, CCL27, CTC1, DCP2, ERCC1, ERCC4, EXOSC10, GNL3L, HNRNPA1, HNRNPC, HNRNPU, IL5, NAT10, NBN, NCOA1, NLRP2, NME1, PAK1IP1, PARP1, PARP4, PDLIM3, PIF1, PINX1, POT1, RABGEF1, RAD50, RAP1A, RTEL1, SEPT1, SLPI, SLX1A, SLX1B, SLX4, SMG6, SRC, STN1, STON1, TBPL1, TEN1, TEN1-CDK3, TENT4B, TERF1, TERF2, TERF2IP, TINF2, TNKS, TNKS2, TPP1, TRH, XRCC1, XRCC5, XRN1]
GO:0032210	GO_BiologicalProcess-EBI-UniProt-GOA_26.12.2019_00h00	regulation of telomere maintenance via telomerase	[5, 6, 7, 8, 9, 10]	[Group60]	6	7142857	1.17759e+11	0.0019194689329471311	{Group60=1.8803350106455917E-29}	{Group60=1.0717909560679872E-27}	[ANTXR1, CCT4, HNRNPA1, TBPL1, TINF2, XRCC5]	[ACD, ALPP, ANTXR1, ASRGL1, ATHS, ATM, ATR, ATRNL1, AURKB, CCL27, CCT2, CCT3, CCT4, CCT5, CCT6A, CCT7, CCT8, CDK7, CRYBG1, CTC1, CTNNB1, DCP2, DKC1, EXOSC10, FBXO4, FLT3, GNL3L, HMBOX1, HNRNPA1, HNRNPC, HNRNPU, IL5, MAP2K7, MAP3K4, MAPK1, MAPK15, MAPK3, MAPKAPK5, MICOS10-NBL1, MMAB, NAF1, NAT10, NBL1, NCOA1, NEK2, NEK7, PAK1IP1, PARN, PARP4, PCYT1A, PCYT1B, PDLIM3, PIF1, PINX1, PKIB, PNKP, POT1, …
GO:0032212	GO_BiologicalProcess-EBI-UniProt-GOA_26.12.2019_00h00	positive regulation of telomere maintenance via telomerase	[6, 7, 8, 9, 10, 11]	[Group60]	4	8.0	2.29587e+12	0.024565774542959624	{Group60=1.8803350106455917E-29}	{Group60=1.0717909560679872E-27}	[ANTXR1, CCT4, HNRNPA1, XRCC5]	[ACD, ANTXR1, ATM, ATR, AURKB, CCT2, CCT3, CCT4, CCT5, CCT6A, CCT7, CCT8, CDK7, CRYBG1, CTNNB1, DKC1, FBXO4, FLT3, HMBOX1, HNRNPA1, MAP2K7, MAP3K4, MAPK1, MAPK15, MAPK3, MAPKAPK5, MICOS10-NBL1, MMAB, NAF1, NBL1, NEK2, NEK7, PAK1IP1, PARN, PARP4, PCYT1A, PCYT1B, PKIB, PNKP, POT1, PRKCQ, SERPINA2, SFRP1, SLC45A2, TCP1, TNIP1, TNKS, TNKS2, TPP1, XRCC5]
GO:0034061	GO_BiologicalProcess-EBI-UniProt-GOA_26.12.2019_00h00	DNA polymerase activity	[6, 7, 8]	[Group60]	7	55555553	1.15461e+11	0.0018935616906534817	{Group60=1.8803350106455917E-29}	{Group60=1.0717909560679872E-27}	[CCT4, HSP90AA1, POLA1, POLL, PTGES3, TBPL1, XRCC5]	[ACD, AURKB, CCL4, CCL4L1, CCT2, CCT4, CDK7, CERS1, CHRAC1, CHTF18, CHTF8, CRYBG1, CTNNB1, DERPC, DKC1, DNTT, DSCC1, ERCC4, ERVK-10, ERVK-11, ERVK-18, ERVK-19, ERVK-25, ERVK-6, ERVK-7, ERVK-8, ERVK-9, FLT3, GAMT, GDF1, GREM1, GRHL2, HMBOX1, HNRNPA2B1, HNRNPD, HSP90AA1, HSP90AA2P, HSP90AB1, IL5, KLF4, MAP2K7, MAP3K4, MAPK1, MAPK15, MAPK3, MAPKAPK5, MDP1, MEN1, MICOS10-NBL1, MYC, NAF1, NBL1, NCOA1,…
GO:0034502	GO_BiologicalProcess-EBI-UniProt-GOA_26.12.2019_00h00	protein localization to chromosome	[6]	[Group59, Group60]	9	7.2	7.1243e+07	1.46048e+11	{Group59=8.611566495561773E-19, Group60=1.8803350106455917E-29}	{Group59=4.56413024264774E-17, Group60=1.0717909560679872E-27}	[ANTXR1, CCT4, NDC80, RAD21, RCC2, TBPL1, TERF2IP, TINF2, XRCC5]	[ACD, ANTXR1, ATM, ATR, ATRX, AURKB, BOD1, BRCA2, BUB3, CAMP, CARM1, CCN1, CCT2, CCT3, CCT4, CCT5, CCT6A, CCT7, CCT8, CDCA5, CDK1, CDK7, CDKN1A, CDT1, CENPA, CENPQ, CHAMP1, CHMP7, CRYBG1, CTCF, DKC1, DYRK3, ESCO2, ESR1, EZH2, FANCD2, FLT3, GNL3, GNL3L, H2AFY, H2AFY2, HASPIN, HDAC8, HIF1A, HIST1H1B, IDUA, IK, IL5, KCNN4, KNL1, KRAS, LEMD2, LRWD1, MAU2, MCM8, MCM9, MIS12, MMAB, MOV10L1, MPEG1, MRNI…
GO:0035870	GO_MolecularFunction-EBI-UniProt-GOA_26.12.2019_00h00	dITP diphosphatase activity	[7]	[Group49]	2	66666664	1.05697e+12	0.013423535059275482	{Group49=5.376125951096464E-7}	{Group49=1.935405342394727E-5}	[ITPA, NUDT16]	[DCAF17, ITPA, NUDT16]
GO:0042162	GO_MolecularFunction-EBI-UniProt-GOA_26.12.2019_00h00	telomeric DNA binding	[6]	[Group60]	6	10.0	1.63543e+09	3.02554e+12	{Group60=1.8803350106455917E-29}	{Group60=1.0717909560679872E-27}	[HNRNPA1, TBPL1, TEAD1, TERF2IP, TINF2, XRCC5]	[ACD, APEX1, BLM, CCDC88A, CTC1, DNAJC5, ENPP2, ERCC4, HAP1, HMBOX1, HNRNPA1, HNRNPA2B1, HNRNPD, IL5, MAZ, NABP2, NCL, PAK1IP1, PARP4, PIF1, PINX1, POLR1A, POLR1B, POT1, PURA, RABGEF1, RAD50, RAP1A, RPA1, RPA2, SMG1, SMG5, SMG6, SMG7, SPSB1, STN1, STON1, TBPL1, TCOF1, TEAD1, TELO2, TEN1, TEN1-CDK3, TERF1, TERF2, TERF2IP, TERT, TFPI2, TINF2, TNKS, TP53BP1, TPP1, TRH, UPF1, UPF2, UPF3A, WRN, XRCC5,…
GO:0042470	GO_CellularComponent-EBI-UniProt-GOA_26.12.2019_00h00	melanosome	[5, 6, 7, 8]	[Group41]	9	6122449	2.85832e+08	5.63089e+11	{Group41=1.539225955808976E-8}	{Group41=6.310826418816801E-7}	[ANXA2, CANX, CCT4, DTNBP1, HSP90AA1, P4HB, PPIB, RNASE4, SH3YL1]	[ABI2, ACD, ACTRT1, AHCY, ANKRD27, ANXA11, ANXA2, ANXA2P2, ANXA6, ARL6IP1, ATP1A1, ATP1A3, ATP1A4, ATP1B3, ATP6V0A1, ATP6V1B1, ATP6V1B2, ATP6V1G1, ATP6V1G2, AURKB, B3GALNT1, BIRC3, BSG, CALU, CANX, CAPG, CCN1, CCT4, CD46, CD63, CLTC, CNP, CRYBG1, CTNS, CTSB, CTSD, CTSH, DAB2IP, DCT, DNAJC5, DTNBP1, ERP29, FAS, FASN, FLOT1, GANAB, GCHFR, GGH, GNA13, GPNMB, GPR143, HPS4, HSP90AA1, HSP90AA2P, HSP90A…
GO:0043247	GO_BiologicalProcess-EBI-UniProt-GOA_26.12.2019_00h00	telomere maintenance in response to DNA damage	[5, 6, 7, 8]	[Group60]	3	12.5	3.86424e+12	0.03477813267623432	{Group60=1.8803350106455917E-29}	{Group60=1.0717909560679872E-27}	[TBPL1, TEAD1, TERF2IP]	[ACD, APEX1, CCDC88A, DCLRE1A, DCLRE1B, DCLRE1C, ERCC1, ERCC4, HAP1, INSL6, LRIF1, PAK1IP1, RABGEF1, RAP1A, RIF1, RTEL1, TBPL1, TEAD1, TERF2, TERF2IP, TFIP11, TFPI2, TPP1, XRCC1]
GO:0043470	GO_BiologicalProcess-EBI-UniProt-GOA_26.12.2019_00h00	regulation of carbohydrate catabolic process	[4, 5, 6]	[Group58, Group60]	7	5645161	1.03992e+11	0.001736661715333284	{Group58=1.061913628013914E-27, Group60=1.8803350106455917E-29}	{Group58=5.946716316877918E-26, Group60=1.0717909560679872E-27}	[EP300, IGBP1, NUP107, PGAM1, SCARB2, SEC13, SLC4A4]	[AAAS, ACTN3, ADARB1, AKIRIN2, APP, ARNT, ATP6V0A4, CABIN1, CBFA2T3, CREBRF, DDIT4, ECB2, EIF3A, EIF6, ENTPD5, EP300, EPB41L4B, ESRRB, FBP1, FOLR1, FOLR2, FUBP1, GAPDHS, GCK, GCKR, GPD1, GSK3A, HDAC4, HIF1A, HTR2A, IFNG, IGBP1, IGF1, IGFBP1, IGKV1D-27, INS, INSR, JMJD8, KTN1, MAMLD1, MAP4K2, MAP4K5, MIA3, MIOS, MLXIPL, MTUS1, MYC, MYOG, NCOR1, NDC1, NUP107, NUP133, NUP153, NUP155, NUP160, NUP188,…
GO:0043534	GO_BiologicalProcess-EBI-UniProt-GOA_26.12.2019_00h00	blood vessel endothelial cell migration	[6, 7, 8]	[Group29]	9	5732484	4.98599e+08	9.62297e+10	{Group29=6.162851291778185E-7}	{Group29=2.1569979521223646E-5}	[ATP5F1B, HSPB1, MAP3K3, NUS1, PIK3C2A, PKD2, PRCP, SCARB1, SP1]	[ABHD14B, ABL1, ACVRL1, ADAM17, ADTRP, AGTR2, AKT1, AKT3, ALOX12, AMOT, AMOTL1, ANGPT1, ANGPT2, ANGPT4, ANGPTL1, ANXA1, APC, APOA1, APOE, ARNT, ATP2B2, ATP2B4, ATP5F1A, ATP5F1B, ATP5MC1, ATP5MC2, ATP5PF, BMP1, CARD10, CD200, CD40, CD46, CIB1, CLEC14A, COX2, CRISP2, CSNK2B, CTPP, DAND5, DLL4, EFNA1, EFNB2, EGR3, EMILIN3, EMP2, EPHA2, EPHB4, ETS1, FBXO44, FBXW7, FGF13, FGF18, FGF2, FGFBP1, FGFR1, F…
GO:0043967	GO_BiologicalProcess-EBI-UniProt-GOA_26.12.2019_00h00	histone H4 acetylation	[7, 8, 9, 11, 12]	[Group38]	5	54347825	2.3454e+12	0.02486121214601232	{Group38=2.6545205648098196E-6}	{Group38=8.759917863872405E-5}	[ASPM, AUTS2, EP300, IRF4, KAT5]	[A1CF, ACTL6A, ACTL6B, ALL1, APBB1, ARFGEF3, ARRB1, ASIP, ASPA, ASPM, ATG5, AUTS2, AUTS8, BEND3, BRCA1, BRCA2, BRD8, C11orf58, C3, CHD5, CHD6, CTBP1, DMAP1, EP300, EP400, EPC1, FANCD2, HAT1, HCFC1, HCFC2, HRX, ING3, ING4, IRF4, IWS1, JADE1, JADE2, JADE3, KALRN, KANSL1, KANSL1L, KANSL2, KANSL3, KAT2A, KAT5, KAT7, KAT8, KIFAP3, KMT2A, KYAT1, LEF1, MCRS1, MEAF6, MORF4L1, MORF4L2, MSL1, MSL2, MSL3, M…
GO:0048016	GO_BiologicalProcess-EBI-UniProt-GOA_26.12.2019_00h00	inositol phosphate-mediated signaling	[5, 6, 7]	[Group10]	5	58139534	1.71005e+12	0.01966553346982101	{Group10=1.7100463886800878E-4}	{Group10=0.0027360742218881405}	[CHORDC1, IGBP1, MAPK7, PKD2, PPP3CC]	[ABCB6, ABHD14B, ACTN3, ADGRB2, AKAP6, APEX1, ATP2B2, ATP2B4, C10orf71, C4BPA, CAMTA1, CARD14, CHERP, CHORDC1, CHP1, CHP2, CIB1, DHX34, DHX8, DSC1, DSC3, DYRK2, EDN1, EDN2, EDN3, EFHB, ERBB3, FHL2, GPR62, GSK3B, HAP1, HOMER2, HOMER3, HRH1, HTT, IGBP1, IGF1, IGF2BP2, IGFBP1, IMMP2L, INPP5A, ITPR1, ITPR2, ITPR3, KERA, LACRT, LIPF, LLGL2, LMCD1, MAPK7, MTOR, MYO5A, MYOZ1, MYOZ2, NCOA6, NFAT5, NFATC1…
GO:0048024	GO_BiologicalProcess-EBI-UniProt-GOA_26.12.2019_00h00	regulation of mRNA splicing, via spliceosome	[6, 7, 8, 9, 10, 11, 12]	[Group30]	7	53846154	1.41554e+11	0.002279025942781329	{Group30=1.4155440638393348E-5}	{Group30=4.1050777851340707E-4}	[DYRK1A, HNRNPA1, PRDX6, RBM15B, RBM25, SON, YTHDC1]	[ABCC6, ADARB1, AKIRIN2, ARSF, ATN1, C1QBP, C9orf78, CELF1, CELF2, CELF3, CELF4, CELF5, CELF6, CIRBP, CREBRF, CWC22, DAZAP1, DDX17, DDX19B, DDX5, DNAJC5, DYRK1A, DYRK3, FAM172A, FMR1, FMR1-IT1, FRAXA, FXR1, FXR2, HARS, HGS, HMX2, HNRNPA1, HNRNPA2B1, HNRNPK, HNRNPL, HNRNPU, HSPA8, IK, INPP5K, ITSN2, JMJD6, KCNN4, KHDRBS1, KHDRBS2, KHDRBS3, MAGOH, MARCKSL1, MBNL1, MBNL2, MBNL3, METTL16, MRGPRF, MYO…
GO:0048194	GO_BiologicalProcess-EBI-UniProt-GOA_26.12.2019_00h00	Golgi vesicle budding	[5, 6]	[Group40, Group58]	9	9375	7.02889e+06	1.51121e+10	{Group40=2.338483200259203E-10, Group58=1.061913628013914E-27}	{Group40=1.0757022721192335E-8, Group58=5.946716316877918E-26}	[ANKRD28, GBF1, INSIG1, KLHL12, MYO18A, RNASE4, SEC13, SEC23IP, TMED9]	[ALG2, ANKRD28, AREG, ARFGAP1, ARFGAP2, ARFGAP3, ARNT, BET1, CD5, CD59, CNIH1, CNIH2, CNIH3, CNIH4, COL7A1, CSNK1D, CTSC, CTSZ, CUL3, F5, F8, FOLR1, GBF1, GOLGA2, GOLPH3, GOLPH3L, GORASP1, GOSR2, GRIA1, GSTP1, IL1RL1, INSIG1, IQGAP1, KLHL12, KLHL21, LMAN1, MAPK15, MCFD2, MED4, MIA3, MYO18A, NAPA, NAPSA, NSF, NUSAP1, PDCD6, PEF1, PPP6C, PPP6R1, PPP6R3, PREB, PRKCI, PTGES2, RAB1A, RAB1B, RNASE4, SA…
GO:0048199	GO_BiologicalProcess-EBI-UniProt-GOA_26.12.2019_00h00	vesicle targeting, to, from or within Golgi	[3, 6, 7]	[Group58]	7	77777777	1.22716e+10	2.30706e+12	{Group58=1.061913628013914E-27}	{Group58=5.946716316877918E-26}	[ANKRD28, GBF1, KLHL12, RNASE4, SEC13, SEC23IP, TMED9]	[ALG2, ANKRD28, AP1AR, AREG, ARFGAP1, ARFGAP2, ARFGAP3, BET1, CD5, CD59, CEP19, CNIH1, CNIH2, CNIH3, CNIH4, COL7A1, CSNK1D, CTSC, CTSZ, CUL3, F5, F8, FOLR1, GBF1, GOLGA2, GORASP1, GOSR1, GOSR2, GRIA1, GSTP1, IL1RL1, IQGAP1, KLHL12, KLHL21, LMAN1, MAPK15, MCFD2, MED4, NAPA, NAPSA, NSF, NUSAP1, PDCD6, PEF1, PPP6C, PPP6R1, PPP6R3, PREB, PTGES2, RAB1A, RAB1B, RNASE4, RNU1-4, SAR1A, SAR1B, SCFD1, SEC1…
GO:0048239	GO_BiologicalProcess-EBI-UniProt-GOA_26.12.2019_00h00	negative regulation of DNA recombination at telomere	[6, 7, 8, 9, 10]	[Group60]	2	40.0	3.49549e+12	0.03215847417310776	{Group60=1.8803350106455917E-29}	{Group60=1.0717909560679872E-27}	[TBPL1, TERF2IP]	[RABGEF1, RAP1A, TBPL1, TERF2, TERF2IP]
GO:0048286	GO_BiologicalProcess-EBI-UniProt-GOA_26.12.2019_00h00	lung alveolus development	[3, 5, 6, 7, 8]	[Group32]	4	8163265	2.12211e+12	0.023131046764005157	{Group32=0.0017895796170885128}	{Group32=0.005368738851265539}	[ASXL1, MAN1A2, MAN2A1, PTGES3]	[ABCA12, ADA, ASXL1, ATP7A, ATXN1L, BMP4, BMPR2, BSG, CIC, CORO7, CREB1, EDN2, ERRFI1, FGF10, FGFR2, FLT4, FOXA1, FOXF1, FOXP2, GATA6, HOXA5, HS6ST1, IGFBP5, LIF, LTBP2, LTBP3, MAN1A2, MAN2A1, MAPK8IP3, MYOCD, NKX2-1, PDGFA, PGR, PHF14, PKDCC, PTGES3, RC3H2, RPL36A, SFTPD, SLC7A11, SMPD3, STK40, STRA6, TADA1, TCF21, TGFB3, TMEM38B, TNS3, TTF1]
GO:0048524	GO_BiologicalProcess-EBI-UniProt-GOA_26.12.2019_00h00	positive regulation of viral process	[3, 4, 5, 6]	[Group41]	7	5.0	2.28738e+11	0.0034768145726852768	{Group41=1.539225955808976E-8}	{Group41=6.310826418816801E-7}	[ANXA2, EP300, LARP1, P4HB, PPIB, SP1, VPS4B]	[ADAR, ADARB1, ANXA2, ANXA2P2, ANXA9, APOE, CAV2, CCL5, CCNT1, CD28, CD4, CD74, CDK9, CFL1, CHAF1A, CHAF1B, CHD1, CHMP2A, CHMP2B, CHMP3, CHMP4A, CHMP4B, CHMP4C, CNOT7, CNOT8, CSF1R, CTDP1, DAND5, DDB1, DDX3X, DHX9, DNAAF4, DYX1, EP300, ERMAP, FCP1, FKBP6, FMR1, FMR1-IT1, FRAXA, GTF2B, GTF2F1, GTF2F2, HACD3, HPN, HSPA8, IFIT1, IGF2R, INPP5K, JUN, KPNA1, KPNA2, KPNA3, KPNA6, KRT17, LARP1, LEF1, LGA…
GO:0051290	GO_BiologicalProcess-EBI-UniProt-GOA_26.12.2019_00h00	protein heterotetramerization	[7]	[Group11]	3	14285714	2.57311e+11	0.026503052079888047	{Group11=2.573111852416315E-4}	{Group11=0.003087734222899578}	[ANXA2, CBR4, PKD2]	[ANXA2, ANXA2P2, ANXA9, CBR4, CPSF6, CPSF7, FARSA, FARSB, GPRIN1, GRIN1, GRIN2B, HSD17B8, KRT1, KRT10, NUDT21, PKD1, PKD2, PRKD2, RNF2, RRM1, RRM2]
GO:0060939	GO_BiologicalProcess-EBI-UniProt-GOA_26.12.2019_00h00	epicardium-derived cardiac fibroblast cell development	[6, 7, 8, 9, 10]	[Group12]	2	66666664	1.05697e+12	0.013423535059275482	{Group12=1.0569712645098806E-4}	{Group12=0.002113942529019761}	[PDCD4, TGFBR3]	[PDCD4, SPRY1, TGFBR3]
GO:0060993	GO_BiologicalProcess-EBI-UniProt-GOA_26.12.2019_00h00	kidney morphogenesis	[4, 5, 6, 7, 8]	[Group31]	6	5357143	6.02699e+10	0.00825696990583557	{Group31=6.026985332726692E-5}	{Group31=0.0013862066265271393}	[ASXL1, GZF1, IRX3, LGR4, PAX8, PKD2]	[ADAMTS16, AGT, AGTR2, AGXT, AHI1, ASXL1, BASP1, BCL2, BMP2, BMP4, BMP7, CALB1, CDH19, CITED1, CORO7, CTNNB1, CTNNBIP1, DCHS1, DLG1, EYA1, FAT4, FGF1, FGF10, FGF13, FGF2, FGF8, FMN1, FOXC2, FOXD1, FOXJ1, FRAS1, GAMT, GATA3, GATD3A, GCNT1, GCNT3, GCNT4, GDNF, GLI3, GPC3, GREB1L, GREM1, GZF1, HES1, HES5, HMGCL, HNF1B, HOXA11, HOXB7, HOXD11, ILK, INTS1, IRX1, IRX3, KIF26B, KLHL3, LAMA5, LGR4, LHX1, …
GO:0061621	GO_BiologicalProcess-EBI-UniProt-GOA_26.12.2019_00h00	canonical glycolysis	[4, 7, 8, 9, 11, 12, 13, 14, 15]	[Group58]	5	11627907	5.82764e+09	0.0010314925319458283	{Group58=1.061913628013914E-27}	{Group58=5.946716316877918E-26}	[ALDOA, ALDOC, BPGM, HOOK3, PGAM1]	[ADPGK, ALDH1A1, ALDOA, ALDOB, ALDOC, BPGM, ENO1, ENO2, ENO3, FOXK1, FOXK2, GAPDH, GAPDHP44, GAPDHS, GCK, GIT2, GNPDA1, GPI, HK1, HK2, HK3, HOOK1, HOOK2, HOOK3, KCNA4, KCNA5, KIF2A, LOC112694756, MAP4K2, PFKL, PFKM, PFKP, PGAM1, PGAM2, PGAM4, PGK1, PGM2L1, PKLR, PKM, PROK1, PROK2, TAC4, TPI1]
GO:0070198	GO_BiologicalProcess-EBI-UniProt-GOA_26.12.2019_00h00	protein localization to chromosome, telomeric region	[7]	[Group60]	6	11764706	6.15457e+08	1.18168e+12	{Group60=1.8803350106455917E-29}	{Group60=1.0717909560679872E-27}	[ANTXR1, CCT4, TBPL1, TERF2IP, TINF2, XRCC5]	[ACD, ANTXR1, ATM, ATR, ATRX, BRCA2, CCN1, CCT2, CCT3, CCT4, CCT5, CCT6A, CCT7, CCT8, DKC1, FANCD2, GNL3, GNL3L, H2AFY, IL5, KRAS, MMAB, NABP2, NKG7, PAK1IP1, PARP4, PCYT1A, PCYT1B, PINX1, POT1, RABGEF1, RAD54L, RAP1A, SERPINA2, SFRP1, SPINK5, SPSB1, TBPL1, TCOF1, TCP1, TERF1, TERF2, TERF2IP, TERT, TINF2, TNKS, TNKS2, TPP1, TRH, WRAP53, XRCC5]
GO:0071474	GO_BiologicalProcess-EBI-UniProt-GOA_26.12.2019_00h00	cellular hyperosmotic response	[5, 6]	[Group13]	3	13636364	2.96626e+12	0.029365976894906533	{Group13=2.9662602924148014E-4}	{Group13=0.0029662602924148017}	[AKR1B1, ARHGEF2, XRCC5]	[AKR1A1, AKR1B1, ANAPC2, APC2, AQP1, ARHGEF2, EFHD1, EPO, EPX, ERRFI1, LETM1, MAPK10, MICU1, MINDY4, RCSD1, RPL36A, SLC25A23, SLC2A1, TIMP1, XRCC5, XRCC6, YBX3]
GO:0071556	GO_CellularComponent-EBI-UniProt-GOA_26.12.2019_00h00	integral component of lumenal side of endoplasmic reticulum membrane	[5, 6, 7, 8]	[Group14]	2	51282053	0.022670308883226395	0.04534061776645279	{Group14=0.022670308883226395}	{Group14=0.04534061776645279}	[CANX, PKD2]	[BCAP31, CALR, CANX, CD74, GNAO1, HFE, HLA-A, HLA-B, HLA-C, HLA-DPA1, HLA-DPB1, HLA-DQA1, HLA-DQA2, HLA-DQB1, HLA-DQB2, HLA-DRA, HLA-DRB1, HLA-DRB3, HLA-DRB4, HLA-DRB5, HLA-E, HLA-F, HLA-G, HLA-H, HM13, IGF2BP1, IGF2BP2, IGF2BP3, IMMP1L, IMMP2L, IMP3, IMP4, PKD2, PRKD2, SPPL2A, SPPL2B, SPPL2C, SPPL3, TAPBP]
GO:0072078	GO_BiologicalProcess-EBI-UniProt-GOA_26.12.2019_00h00	nephron tubule morphogenesis	[5, 6, 7, 8, 9, 10, 11]	[Group31]	5	56179776	2.00865e+12	0.02229598177180435	{Group31=6.026985332726692E-5}	{Group31=0.0013862066265271393}	[GZF1, IRX3, LGR4, PAX8, PKD2]	[ADAMTS16, AGT, AGTR2, AGXT, AHI1, BCL2, BMP2, BMP4, CDH19, CITED1, CORO7, CTNNB1, CTNNBIP1, DCHS1, DLG1, EYA1, FAT4, FGF1, FGF13, FGF2, FGF8, FMN1, FOXC2, FOXD1, GAMT, GATA3, GATD3A, GDNF, GLI3, GPC3, GREB1L, GREM1, GZF1, HES1, HES5, HMGCL, HNF1B, HOXA11, HOXB7, HOXD11, ILK, INTS1, IRX1, IRX3, KIF26B, KLHL3, LAMA5, LGR4, LHX1, LIPC, LZTS2, MAGED1, MIP, MYC, NOG, NPNT, OSR1, OXSR1, PAX2, PAX8, PB…
GO:0090110	GO_BiologicalProcess-EBI-UniProt-GOA_26.12.2019_00h00	COPII-coated vesicle cargo loading	[4, 5, 6, 7, 8]	[Group40, Group58]	3	16666666	1.59976e+09	0.01871724202309845	{Group40=2.338483200259203E-10, Group58=1.061913628013914E-27}	{Group40=1.0757022721192335E-8, Group58=5.946716316877918E-26}	[INSIG1, RNASE4, SEC13]	[ARNT, INSIG1, IQGAP1, MIA3, RAB1A, RNASE4, SAR1A, SEC13, SEC23A, SEC23B, SEC24A, SEC24B, SEC24C, SEC24D, SEC31A, SEC31B, TBC1D20, ZFYVE9]
GO:0090114	GO_BiologicalProcess-EBI-UniProt-GOA_26.12.2019_00h00	COPII-coated vesicle budding	[5, 6, 7]	[Group40, Group58]	6	6976744	1.34851e+11	0.0021845813394784238	{Group40=2.338483200259203E-10, Group58=1.061913628013914E-27}	{Group40=1.0757022721192335E-8, Group58=5.946716316877918E-26}	[ANKRD28, INSIG1, KLHL12, RNASE4, SEC13, SEC23IP]	[ALG2, ANKRD28, AREG, ARNT, BET1, CD5, CD59, CNIH1, CNIH2, CNIH3, CNIH4, COL7A1, CSNK1D, CTSC, CTSZ, CUL3, F5, F8, FOLR1, GOLGA2, GORASP1, GOSR2, GRIA1, GSTP1, IL1RL1, INSIG1, IQGAP1, KLHL12, KLHL21, LMAN1, MAPK15, MCFD2, MED4, MIA3, NAPA, NAPSA, NSF, NUSAP1, PDCD6, PEF1, PPP6C, PPP6R1, PPP6R3, PREB, RAB1A, RAB1B, RNASE4, SAR1A, SAR1B, SCFD1, SEC13, SEC16A, SEC16B, SEC22B, SEC23A, SEC23B, SEC23IP…
GO:0098505	GO_MolecularFunction-EBI-UniProt-GOA_26.12.2019_00h00	G-rich strand telomeric DNA binding	[8]	[Group60]	3	16666666	1.59976e+09	0.01871724202309845	{Group60=1.8803350106455917E-29}	{Group60=1.0717909560679872E-27}	[HNRNPA1, TBPL1, TERF2IP]	[CTC1, HNRNPA1, HNRNPA2B1, IL5, NABP2, POLR1A, POLR1B, POT1, RABGEF1, RAP1A, RPA1, RPA2, SPSB1, TBPL1, TERF1, TERF2, TERF2IP, TRH]
GO:0098687	GO_CellularComponent-EBI-UniProt-GOA_26.12.2019_00h00	chromosomal region	[2, 5, 6]	[Group59, Group60]	23	5145414	6.70476	15756.2	{Group59=8.611566495561773E-19, Group60=1.8803350106455917E-29}	{Group59=4.56413024264774E-17, Group60=1.0717909560679872E-27}	[ANTXR1, ASXL1, DLC1, KIF22, KNTC1, NABP1, NDC80, NUF2, NUP107, PTGES3, RAD21, RCC2, SEC13, SKA1, SKA3, TBPL1, TEAD1, TERF2IP, THOC3, TINF2, XRCC5, ZNF276, ZWILCH]	[ACD, ADARB1, AHCTF1, ALPP, ALYREF, ANAPC16, ANTXR1, APC, APEX1, AQP6, ARTN, ASRGL1, ASXL1, ATHS, ATM, ATR, ATRNL1, ATRX, AURKA, AURKB, AURKC, BAZ1B, BCL2L11, BHLHE40, BIRC5, BLM, BLMH, BOD1, BOD1L1, BOD1L2, BRCA2, BUB1, BUB1B, BUB3, CAMP, CAPG, CBX1, CBX3, CBX5, CCDC155, CCDC88A, CCL27, CCNB1, CCNL1, CD5L, CD69, CDC73, CDCA5, CDCA8, CDK1, CDK2, CDK7, CDKN1A, CDKN2A, CDS1, CDT1, CEBPB, CENPA, CEN…
GO:1901983	GO_BiologicalProcess-EBI-UniProt-GOA_26.12.2019_00h00	regulation of protein acetylation	[6, 7, 8, 9]	[Group38]	5	52083335	2.85917e+11	0.02859169930362029	{Group38=2.6545205648098196E-6}	{Group38=8.759917863872405E-5}	[ASPM, AUTS2, KAT5, TAOK1, TERF2IP]	[A1CF, ALL1, ARNTL, ARRB1, ASIP, ASPA, ASPM, ATG5, AUTS2, AUTS8, BHD, BRCA1, BRD7, BRD7P3, C3, CAMK1, CEP295, CHEK1, CTBP1, CTCF, DDX3X, EID1, FAM161A, FLCN, FOXP3, GATA2, GATA3, GLYR1, GSK3B, HDAC2, HINT2, HRX, IL1B, ISL1, IWS1, KAT2A, KAT5, KAT7, KCNN2, KLF15, KMT2A, LIF, MAGEA2, MAGEA2B, MAPK3, MUC1, MYOCD, MYOD1, NANOS1, NAP1L2, NOC2L, NOS1, NRG1, PAPSS2, PARK7, PAXIP1, PIH1D1, PIWIL2, PPARGC…
GO:1902743	GO_BiologicalProcess-EBI-UniProt-GOA_26.12.2019_00h00	regulation of lamellipodium organization	[6, 7]	[Group16]	4	63492064	5.58786e+11	0.045820463614106625	{Group16=5.587861416354467E-4}	{Group16=0.0027939307081772335}	[AUTS2, CD44, KANK1, NAA25]	[ACOT8, AKIRIN1, ARHGEF7, ARPC2, ARPIN, ARPIN-AP3S2, ATP7A, AUTS2, AUTS8, AZI2, BIN3, BRK1, CAPZB, CARMIL1, CARMIL2, CD44, CDC42, CLRN1, CORO1B, CORO1C, CTPP, CXCL8, DMTN, DNM2, ENPP2, EPHA2, FAN1, FER, FRMD7, FSCN1, HDAC4, HRG, INTS1, KANK1, LHCGR, MED7, MSTN, MTOR, NAA25, NAP1L1, NAPSA, NCKAP1, NCOA1, NRG1, OCLN, PDPN, PLXNB3, RAC1, RAC2, RNASE1, RREB1, SLIT2, SMG1, SRC, TAB3, TNDM, TRMO, TWF1,…
GO:1903902	GO_BiologicalProcess-EBI-UniProt-GOA_26.12.2019_00h00	positive regulation of viral life cycle	[4, 5, 6, 7]	[Group41]	5	61728396	1.289e+11	0.01572584877034774	{Group41=1.539225955808976E-8}	{Group41=6.310826418816801E-7}	[ANXA2, LARP1, P4HB, PPIB, VPS4B]	[ADAR, ADARB1, ANXA2, ANXA2P2, ANXA9, CAV2, CCL5, CD28, CD4, CD74, CHAF1A, CHAF1B, CHMP2A, CHMP2B, CHMP3, CHMP4A, CHMP4B, CHMP4C, CNOT7, CNOT8, DDB1, DDX3X, FKBP6, FMR1, FMR1-IT1, FRAXA, HACD3, HSPA8, IFIT1, KPNA1, KPNA2, KPNA3, KPNA6, KRT17, LARP1, LGALS1, LGALS9, NCOA6, NOTCH1, NR5A2, NUCKS1, P4HB, PABPC1, PABPC1P1, PABPC1P10, PADI1, PC, PDE12, PDIA2, PKN2, PODXL, PPIA, PPIB, PPID, PPIE, PPIH, …
GO:1904430	GO_BiologicalProcess-EBI-UniProt-GOA_26.12.2019_00h00	negative regulation of t-circle formation	[4, 5, 6, 7, 8, 9, 10, 11]	[Group60]	2	50.0	2.1056e+12	0.02316158551064146	{Group60=1.8803350106455917E-29}	{Group60=1.0717909560679872E-27}	[TBPL1, XRCC5]	[RTEL1, TBPL1, TERF2, XRCC5]
GO:1990423	GO_CellularComponent-EBI-UniProt-GOA_26.12.2019_00h00	RZZ complex	[2, 4, 5, 6, 8, 9]	[Group17]	2	66666664	1.05697e+12	0.013423535059275482	{Group17=1.0569712645098806E-4}	{Group17=0.002113942529019761}	[KNTC1, ZWILCH]	[KNTC1, ZW10, ZWILCH]
GO:2000278	GO_BiologicalProcess-EBI-UniProt-GOA_26.12.2019_00h00	regulation of DNA biosynthetic process	[5, 6, 7, 8]	[Group60]	9	5357143	8.79641e+07	1.67132e+11	{Group60=1.8803350106455917E-29}	{Group60=1.0717909560679872E-27}	[ANTXR1, CCT4, HNRNPA1, HSP90AA1, PKD2, PTGES3, TBPL1, TINF2, XRCC5]	[ACD, ACVRL1, ADIPOQ, ALPP, ANKRD1, ANTXR1, ARHGEF7, ARRB2, ASRGL1, ATHS, ATM, ATR, ATRNL1, AURKB, BMPR2, BRD8, CA8, CCL27, CCL4, CCL4L1, CCT2, CCT3, CCT4, CCT5, CCT6A, CCT7, CCT8, CDK7, CDKN1A, CERS1, CHTF18, CHTF8, COL26A1, CRYBG1, CTC1, CTNNB1, DACH1, DCP2, DDX39A, DDX39B, DERPC, DKC1, DNAJC2, DSCC1, DUSP1, DUSP12, ERCC4, EXOSC10, FAM129B, FBXO4, FGF13, FGF2, FGFR4, FLT3, GAMT, GDF1, GDF2, GJA…
GO:2000573	GO_BiologicalProcess-EBI-UniProt-GOA_26.12.2019_00h00	positive regulation of DNA biosynthetic process	[5, 6, 7, 8, 9]	[Group60]	7	7070707	2.33559e+09	4.27413e+11	{Group60=1.8803350106455917E-29}	{Group60=1.0717909560679872E-27}	[ANTXR1, CCT4, HNRNPA1, HSP90AA1, PKD2, PTGES3, XRCC5]	[ACD, ANTXR1, ARHGEF7, ARRB2, ATM, ATR, AURKB, BRD8, CCT2, CCT3, CCT4, CCT5, CCT6A, CCT7, CCT8, CDK7, CHTF18, CHTF8, CRYBG1, CTNNB1, DDX39A, DDX39B, DERPC, DKC1, DSCC1, FBXO4, FGF13, FGF2, FGFR4, FLT3, GAMT, GREM1, GRHL2, HGF, HMBOX1, HNRNPA1, HNRNPA2B1, HNRNPD, HSP90AA1, HSP90AA2P, HSP90AB1, IL6, KLF4, MAP2K7, MAP3K4, MAPK1, MAPK15, MAPK3, MAPKAPK5, MICOS10-NBL1, MMAB, MYC, NAF1, NBL1, NCOA1, NE…
KEGG:00230	KEGG_26.12.2019	Purine metabolism	[-1]	[Group49]	8	61538463	1.26699e+10	2.36927e+12	{Group49=5.376125951096464E-7}	{Group49=1.935405342394727E-5}	[ADCY6, ATIC, GART, GMPS, ITPA, NUDT16, PDE8A, PNP]	[ADA, ADA2, ADCY1, ADCY10, ADCY2, ADCY3, ADCY4, ADCY5, ADCY6, ADCY7, ADCY8, ADCY9, ADK, ADPRM, ADSL, ADSS, ADSSL1, AK1, AK2, AK3, AK4, AK5, AK6, AK7, AK8, AK9, ALLC, AMPD1, AMPD2, AMPD3, APRT, ATIC, CANT1, DCK, DGUOK, ENPP1, ENPP3, ENPP4, ENTPD1, ENTPD2, ENTPD3, ENTPD4, ENTPD5, ENTPD6, ENTPD8, FHIT, GART, GDA, GMPR, GMPR2, GMPS, GUCY1A1, GUCY1A2, GUCY1B1, GUCY2C, GUCY2D, GUCY2F, GUK1, HDDC3, HPRT…
KEGG:00513	KEGG_26.12.2019	Various types of N-glycan biosynthesis	[-1]	[Group32]	2	51282053	0.022670308883226395	0.04534061776645279	{Group32=0.0017895796170885128}	{Group32=0.005368738851265539}	[MAN1A2, MAN2A1]	[ALG1, ALG11, ALG12, ALG13, ALG14, ALG2, ALG3, ALG9, B4GALNT3, B4GALNT4, B4GALT1, B4GALT2, B4GALT3, CHST8, CHST9, DAD1, DDOST, FUT8, HEXA, HEXB, HEXD, MAN1A1, MAN1A2, MAN1B1, MAN1C1, MAN2A1, MAN2A2, MGAT1, MGAT2, MGAT4A, MGAT4B, MGAT4C, MGAT4D, RPN1, RPN2, ST3GAL3, STT3A, STT3B, TUSC3]
KEGG:00520	KEGG_26.12.2019	Amino sugar and nucleotide sugar metabolism	[-1]	[Group45]	4	8333333	1.95803e+12	0.021929964078921425	{Group45=2.4070411545515687E-12}	{Group45=1.1794501657302687E-10}	[CMAS, GFPT1, GNPDA2, PGM3]	[AMDHD2, CHIA, CHIT1, CMAS, CYB5R1, CYB5R2, CYB5R3, CYB5R4, CYB5RL, FCSK, FPGT, GALE, GALK1, GALT, GCK, GFPT1, GFPT2, GMDS, GMPPA, GMPPB, GNE, GNPDA1, GNPDA2, GNPNAT1, GPI, HEXA, HEXB, HK1, HK2, HK3, HKDC1, MPI, NAGK, NANP, NANS, NPL, PGM1, PGM2, PGM3, PMM1, PMM2, RENBP, TSTA3, UAP1, UAP1L1, UGDH, UGP2, UXS1]
KEGG:00620	KEGG_26.12.2019	Pyruvate metabolism	[-1]	[Group34]	2	51282053	0.022670308883226395	0.04534061776645279	{Group34=3.2988794399058514E-5}	{Group34=8.247198599764629E-4}	[GLO1, GRHPR]	[ACACA, ACACB, ACAT1, ACAT2, ACOT12, ACSS1, ACSS2, ACYP1, ACYP2, ALDH1B1, ALDH2, ALDH3A2, ALDH7A1, ALDH9A1, DLAT, DLD, FH, GLO1, GRHPR, HAGH, LDHA, LDHAL6A, LDHAL6B, LDHB, LDHC, LDHD, MDH1, MDH2, ME1, ME2, ME3, PC, PCK1, PCK2, PDHA1, PDHA2, PDHB, PKLR, PKM]
KEGG:00630	KEGG_26.12.2019	Glyoxylate and dicarboxylate metabolism	[-1]	[Group34]	4	13333333	3.00084e+11	0.004381229706424976	{Group34=3.2988794399058514E-5}	{Group34=8.247198599764629E-4}	[GRHPR, HOGA1, MCEE, PGP]	[ACAT1, ACAT2, ACO1, ACO2, ACSS1, ACSS2, AFMID, AGXT, AMT, CAT, CS, DLD, GCSH, GLDC, GLUL, GLYCTK, GRHPR, HAO1, HAO2, HOGA1, HYI, MCEE, MDH1, MDH2, MMUT, PCCA, PCCB, PGP, SHMT1, SHMT2]
KEGG:00790	KEGG_26.12.2019	Folate biosynthesis	[-1]	[Group18]	3	11538462	4.92032e+11	0.04231477041787789	{Group18=4.920322141613708E-4}	{Group18=0.0034442254991295957}	[AKR1B1, GPHN, QDPR]	[AKR1B1, AKR1B10, AKR1C3, ALPG, ALPI, ALPL, ALPP, CBR1, DHFR, DHFR2, FPGS, GCH1, GGH, GPHN, MOCOS, MOCS1, MOCS2, PAH, PCBD1, PCBD2, PTS, QDPR, SPR, TH, TPH1, TPH2]
KEGG:03018	KEGG_26.12.2019	RNA degradation	[-1]	[Group53]	5	6329114	1.14492e+10	0.014197010108669972	{Group53=1.3645981407432748E-16}	{Group53=7.095910331865029E-15}	[C1D, CNOT9, EXOSC8, MTREX, NUDT16]	[BTG1, BTG2, BTG3, BTG4, C1D, CNOT1, CNOT10, CNOT2, CNOT3, CNOT4, CNOT6, CNOT6L, CNOT7, CNOT8, CNOT9, DCP1A, DCP1B, DCP2, DCPS, DDX6, DHX36, DIS3, DIS3L, EDC3, EDC4, ENO1, ENO2, ENO3, ENO4, EXOSC1, EXOSC10, EXOSC2, EXOSC3, EXOSC4, EXOSC5, EXOSC6, EXOSC7, EXOSC8, EXOSC9, HSPA9, HSPD1, LSM1, LSM2, LSM3, LSM4, LSM5, LSM6, LSM7, LSM8, MPHOSPH6, MTREX, NUDT16, PABPC1, PABPC1L, PABPC1L2A, PABPC1L2B, PA…
KEGG:04120	KEGG_26.12.2019	Ubiquitin mediated proteolysis	[-1]	[Group35]	7	5147059	1.89695e+11	0.0029402743413929843	{Group35=3.0259110525416144E-6}	{Group35=9.682915368133166E-5}	[CDC27, CUL7, RHOBTB1, SMURF2, UBE2E3, UBE2O, UBE2W]	[AIRE, ANAPC1, ANAPC10, ANAPC11, ANAPC13, ANAPC2, ANAPC4, ANAPC5, ANAPC7, BIRC2, BIRC3, BIRC6, BIRC7, BRCA1, BTRC, CBL, CBLB, CBLC, CDC16, CDC20, CDC23, CDC26, CDC27, CDC34, COP1, CUL1, CUL2, CUL3, CUL4A, CUL4B, CUL5, CUL7, DDB1, DDB2, DET1, ELOB, ELOC, ERCC8, FANCL, FBXO2, FBXO4, FBXW11, FBXW7, FBXW8, FZR1, HERC1, HERC2, HERC3, HERC4, HUWE1, ITCH, KEAP1, KLHL13, KLHL9, MAP3K1, MDM2, MGRN1, MID1,…
KEGG:04350	KEGG_26.12.2019	TGF-beta signaling pathway	[-1]	[Group56, Group57]	5	5319149	2.59263e+11	0.02644486573899013	{Group56=3.8503356637014907E-10, Group57=1.7795149096468096E-20}	{Group56=1.694147692028656E-8, Group57=9.609380512092771E-19}	[BMPR1B, EP300, RBL1, SMURF2, SP1]	[ACVR1, ACVR1B, ACVR1C, ACVR2A, ACVR2B, AMH, AMHR2, BAMBI, BMP2, BMP4, BMP5, BMP6, BMP7, BMP8A, BMP8B, BMPR1A, BMPR1B, BMPR2, CDKN2B, CHRD, CREBBP, CUL1, DCN, E2F4, E2F5, EP300, FBN1, FMOD, FST, GDF5, GDF6, GDF7, GREM1, GREM2, HAMP, HJV, ID1, ID2, ID3, ID4, IFNG, INHBA, INHBB, INHBC, INHBE, LEFTY1, LEFTY2, LTBP1, MAPK1, MAPK3, MICOS10-NBL1, MYC, NBL1, NEO1, NODAL, NOG, PITX2, PPP2CA, PPP2CB, PPP2…
KEGG:04540	KEGG_26.12.2019	Gap junction	[-1]	[Group39]	5	5681818	1.90503e+11	0.021526794779922982	{Group39=1.6896067617572703E-7}	{Group39=6.589466370853354E-6}	[ADCY6, GNAQ, MAPK7, PDGFC, TUBA1C]	[ADCY1, ADCY2, ADCY3, ADCY4, ADCY5, ADCY6, ADCY7, ADCY8, ADCY9, ADRB1, CDK1, CSNK1D, DRD1, DRD2, EGF, EGFR, GJA1, GJD2, GNA11, GNAI1, GNAI2, GNAI3, GNAQ, GNAS, GRB2, GRM1, GRM5, GUCY1A1, GUCY1A2, GUCY1B1, HRAS, HTR2A, HTR2B, HTR2C, ITPR1, ITPR2, ITPR3, KRAS, LPAR1, MAP2K1, MAP2K2, MAP2K5, MAP3K2, MAPK1, MAPK3, MAPK7, NRAS, PDGFA, PDGFB, PDGFC, PDGFD, PDGFRA, PDGFRB, PLCB1, PLCB2, PLCB3, PLCB4, PR…
KEGG:04657	KEGG_26.12.2019	IL-17 signaling pathway	[-1]	[Group44, Group50, Group52]	5	5319149	2.59263e+11	0.02644486573899013	{Group44=2.962121950013061E-11, Group50=7.470222805708178E-10, Group52=6.312090300408837E-16}	{Group44=1.3921973165061387E-9, Group50=3.212195806454516E-8, Group52=3.219166053208507E-14}	[FOS, HSP90AA1, IKBKE, IKBKG, MAPK7]	[ANAPC5, CASP3, CASP8, CCL11, CCL17, CCL2, CCL20, CCL7, CEBPB, CHUK, CSF2, CSF3, CXCL1, CXCL10, CXCL2, CXCL3, CXCL5, CXCL6, CXCL8, DEFB4A, DEFB4B, ELAVL1, FADD, FOS, FOSB, FOSL1, GSK3B, HSP90AA1, HSP90AB1, HSP90B1, IFNG, IKBKB, IKBKE, IKBKG, IL13, IL17A, IL17B, IL17C, IL17D, IL17F, IL17RA, IL17RB, IL17RC, IL17RE, IL1B, IL25, IL4, IL5, IL6, JUN, JUND, LCN2, MAP3K7, MAPK1, MAPK10, MAPK11, MAPK12, M…
KEGG:04659	KEGG_26.12.2019	Th17 cell differentiation	[-1]	[Group50, Group52, Group55]	6	56074767	4.66774e+10	0.00658150949043166	{Group50=7.470222805708178E-10, Group52=6.312090300408837E-16, Group55=4.885497690121797E-15}	{Group50=3.212195806454516E-8, Group52=3.219166053208507E-14, Group55=2.442748845060898E-13}	[FOS, HSP90AA1, IKBKG, IL1RAP, IRF4, PPP3CC]	[AHR, CD247, CD3D, CD3E, CD3G, CD4, CHUK, FOS, FOXP3, GATA3, HIF1A, HLA-DMA, HLA-DMB, HLA-DOA, HLA-DOB, HLA-DPA1, HLA-DPB1, HLA-DQA1, HLA-DQA2, HLA-DQB1, HLA-DRA, HLA-DRB1, HLA-DRB3, HLA-DRB4, HLA-DRB5, HSP90AA1, HSP90AB1, IFNG, IFNGR1, IFNGR2, IKBKB, IKBKG, IL12RB1, IL17A, IL17D, IL17F, IL1B, IL1R1, IL1RAP, IL2, IL21, IL21R, IL22, IL23A, IL23R, IL27RA, IL2RA, IL2RB, IL2RG, IL4, IL4R, IL6, IL6R, …
KEGG:04750	KEGG_26.12.2019	Inflammatory mediator regulation of TRP channels	[-1]	[Group50, Group54]	5	5.0	3.45406e+11	0.032122768490699824	{Group50=7.470222805708178E-10, Group54=6.061780344982608E-23}	{Group50=3.212195806454516E-8, Group54=3.3339791897404345E-21}	[ADCY6, ASIC2, GNAQ, IL1RAP, PIK3R1]	[ADCY1, ADCY2, ADCY3, ADCY4, ADCY5, ADCY6, ADCY7, ADCY8, ADCY9, ALOX12, ASIC1, ASIC2, ASIC3, ASIC4, ASIC5, BDKRB1, BDKRB2, CALM1, CALM2, CALM3, CALML3, CALML4, CALML5, CALML6, CAMK2A, CAMK2B, CAMK2D, CAMK2G, CYP2J2, CYP4A11, CYP4A22, F2RL1, GNAQ, GNAS, HRH1, HTR2A, HTR2B, HTR2C, IGF1, IL1B, IL1R1, IL1RAP, ITPR1, ITPR2, ITPR3, JMJD7-PLA2G4B, KNG1, MAP2K3, MAP2K6, MAPK10, MAPK11, MAPK12, MAPK13, MA…
KEGG:04912	KEGG_26.12.2019	GnRH signaling pathway	[-1]	[Group39, Group54]	5	5376344	2.46666e+11	0.025899965079646432	{Group39=1.6896067617572703E-7, Group54=6.061780344982608E-23}	{Group39=6.589466370853354E-6, Group54=3.3339791897404345E-21}	[ADCY6, GNAQ, MAP3K3, MAPK7, MMP2]	[ADCY1, ADCY2, ADCY3, ADCY4, ADCY5, ADCY6, ADCY7, ADCY8, ADCY9, ATF4, CACNA1C, CACNA1D, CACNA1F, CACNA1S, CALM1, CALM2, CALM3, CALML3, CALML4, CALML5, CALML6, CAMK2A, CAMK2B, CAMK2D, CAMK2G, CDC42, CGA, EGFR, EGR1, ELK1, FSHB, GNA11, GNAQ, GNAS, GNRH1, GNRH2, GNRHR, GRB2, HBEGF, HRAS, ITPR1, ITPR2, ITPR3, JMJD7-PLA2G4B, JUN, KRAS, LHB, MAP2K1, MAP2K2, MAP2K3, MAP2K4, MAP2K6, MAP2K7, MAP3K1, MAP3K…
KEGG:04914	KEGG_26.12.2019	Progesterone-mediated oocyte maturation	[-1]	[Group54, Group55]	5	5050505	3.2973e+11	0.03165407195259222	{Group54=6.061780344982608E-23, Group55=4.885497690121797E-15}	{Group54=3.3339791897404345E-21, Group55=2.442748845060898E-13}	[ADCY6, CDC27, HSP90AA1, KIF22, PIK3R1]	[ADCY1, ADCY2, ADCY3, ADCY4, ADCY5, ADCY6, ADCY7, ADCY8, ADCY9, AKT1, AKT2, AKT3, ANAPC1, ANAPC10, ANAPC11, ANAPC13, ANAPC2, ANAPC4, ANAPC5, ANAPC7, ARAF, AURKA, BRAF, BUB1, CCNA1, CCNA2, CCNB1, CCNB2, CCNB3, CDC16, CDC23, CDC25A, CDC25B, CDC25C, CDC26, CDC27, CDK1, CDK2, CPEB1, CPEB2, CPEB3, CPEB4, FZR1, GNAI1, GNAI2, GNAI3, HSP90AA1, HSP90AB1, IGF1, IGF1R, INS, KIF22, KRAS, MAD1L1, MAD2L1, MAD2…
KEGG:04915	KEGG_26.12.2019	Estrogen signaling pathway	[-1]	[Group39, Group42, Group44, Group50, Group54, Group55, Group57]	7	5072464	2.08464e+10	0.0032103419355032164	{Group39=1.6896067617572703E-7, Group42=3.1724510724096843E-10, Group44=2.962121950013061E-11, Group50=7.470222805708178E-10, Group54=6.061780344982608E-23, Group55=4.885497690121797E-15, Group57=1.7795149096468096E-20}	{Group39=6.589466370853354E-6, Group42=1.4276029825843579E-8, Group44=1.3921973165061387E-9, Group50=3.212195806454516E-8, Group54=3.3339791897404345E-21, Group55=2.442748845060898E-13, Group57=9.609380512092771E-19}	[ADCY6, FOS, GNAQ, HSP90AA1, MMP2, PIK3R1, SP1]	[ADCY1, ADCY2, ADCY3, ADCY4, ADCY5, ADCY6, ADCY7, ADCY8, ADCY9, AKT1, AKT2, AKT3, ATF2, ATF4, ATF6B, BCL2, CALM1, CALM2, CALM3, CALML3, CALML4, CALML5, CALML6, CREB1, CREB3, CREB3L1, CREB3L2, CREB3L3, CREB3L4, CREB5, CTSD, EBAG9, EGFR, ESR1, ESR2, FKBP4, FKBP5, FOS, GABBR1, GABBR2, GNAI1, GNAI2, GNAI3, GNAO1, GNAQ, GNAS, GPER1, GRB2, GRM1, HBEGF, HRAS, HSP90AA1, HSP90AB1, HSP90B1, HSPA1A, HSPA1B,…
KEGG:04918	KEGG_26.12.2019	Thyroid hormone synthesis	[-1]	[Group19]	5	6756757	8.38473e+10	0.011067848639220505	{Group19=8.384733817591292E-5}	{Group19=0.001844641439870084}	[ADCY6, CANX, GNAQ, GSR, PAX8]	[ADCY1, ADCY2, ADCY3, ADCY4, ADCY5, ADCY6, ADCY7, ADCY8, ADCY9, ALB, ASGR1, ASGR2, ATF2, ATF4, ATF6B, ATP1A1, ATP1A2, ATP1A3, ATP1A4, ATP1B1, ATP1B2, ATP1B3, ATP1B4, CANX, CGA, CREB1, CREB3, CREB3L1, CREB3L2, CREB3L3, CREB3L4, CREB5, DUOX2, DUOXA2, FXYD2, GNAQ, GNAS, GPX1, GPX2, GPX3, GPX5, GPX6, GPX7, GPX8, GSR, HSP90B1, HSPA5, ITPR1, ITPR2, ITPR3, IYD, LRP2, PAX8, PDIA4, PLCB1, PLCB2, PLCB3, PL…
KEGG:04927	KEGG_26.12.2019	Cortisol synthesis and secretion	[-1]	[Group54]	5	76923075	4.49184e+10	0.006378406447674126	{Group54=6.061780344982608E-23}	{Group54=3.3339791897404345E-21}	[ADCY6, GNAQ, PDE8A, SCARB1, SP1]	[ADCY1, ADCY2, ADCY3, ADCY4, ADCY5, ADCY6, ADCY7, ADCY8, ADCY9, AGT, AGTR1, ATF2, ATF4, ATF6B, CACNA1C, CACNA1D, CACNA1F, CACNA1G, CACNA1H, CACNA1I, CACNA1S, CREB1, CREB3, CREB3L1, CREB3L2, CREB3L3, CREB3L4, CREB5, CYP11A1, CYP11B1, CYP17A1, CYP21A2, GNA11, GNAQ, GNAS, HSD3B1, HSD3B2, ITPR1, ITPR2, ITPR3, KCNA4, KCNK2, KCNK3, LDLR, MC2R, MRAP, NCEH1, NR0B1, NR4A1, NR5A1, ORAI1, PBX1, PDE8A, PDE8B…
KEGG:04977	KEGG_26.12.2019	Vitamin digestion and absorption	[-1]	[Group20]	3	12.5	3.86424e+12	0.03477813267623432	{Group20=3.8642369640260355E-4}	{Group20=0.003477813267623432}	[BTD, LMBRD1, SCARB1]	[ABCC1, APOA1, APOA4, APOB, AWAT2, BTD, CBLIF, CUBN, FOLH1, LMBRD1, LRAT, MMACHC, PLB1, PNLIP, RBP2, SCARB1, SLC19A1, SLC19A2, SLC19A3, SLC23A1, SLC46A1, SLC52A3, SLC5A6, TCN2]
KEGG:05135	KEGG_26.12.2019	Yersinia infection	[-1]	[Group52, Group57]	6	5.0	8.84254e+10	0.011495305425407594	{Group52=6.312090300408837E-16, Group57=1.7795149096468096E-20}	{Group52=3.219166053208507E-14, Group57=9.609380512092771E-19}	[ARHGEF12, FOS, IKBKG, PIK3R1, PIP5K1B, WIPF1]	[ACTB, ACTG1, ACTR2, ACTR3, ACTR3B, ACTR3C, AKT1, AKT2, AKT3, ARF6, ARHGEF1, ARHGEF12, ARHGEF28, ARHGEF7, BAIAP2, BCAR1, CASP1, CCL2, CDC42, CHUK, CRK, CRKL, CXCL8, DOCK1, FN1, FOS, FYB1, GIT2, GSK3B, IFNB1, IKBKB, IKBKG, IL10, IL18, IL1B, IL2, IL6, IRAK1, IRAK4, IRF3, ITGA4, ITGA5, ITGB1, JUN, LAT, LCK, LCP2, LIMK1, MAP2K1, MAP2K2, MAP2K3, MAP2K4, MAP2K6, MAP2K7, MAP3K7, MAPK1, MAPK10, MAPK11, M…
KEGG:05166	KEGG_26.12.2019	Human T-cell leukemia virus 1 infection	[-1]	[Group52]	11	5022831	1.03161e+09	2.09418e+11	{Group52=6.312090300408837E-16}	{Group52=3.219166053208507E-14}	[ADCY6, CANX, CDC27, EP300, FOS, IKBKG, KAT5, MAP3K3, PIK3R1, PPP3CC, TBPL1]	[ADCY1, ADCY2, ADCY3, ADCY4, ADCY5, ADCY6, ADCY7, ADCY8, ADCY9, AKT1, AKT2, AKT3, ANAPC1, ANAPC10, ANAPC11, ANAPC2, ANAPC4, ANAPC5, ANAPC7, ATF2, ATF4, ATF6B, ATM, ATR, B2M, BAX, BCL2L1, BUB1B, BUB3, CALR, CANX, CCNA1, CCNA2, CCNB2, CCND1, CCND2, CCND3, CCNE1, CCNE2, CD3D, CD3E, CD3G, CD4, CD40, CDC16, CDC20, CDC23, CDC26, CDC27, CDK2, CDK4, CDKN1A, CDKN2A, CDKN2B, CDKN2C, CHEK1, CHEK2, CHUK, CRE…
KEGG:05215	KEGG_26.12.2019	Prostate cancer	[-1]	[Group43, Group44, Group50, Group51, Group55, Group60]	6	6185567	2.68279e+11	0.003970534872586644	{Group43=6.117997390577368E-8, Group44=2.962121950013061E-11, Group50=7.470222805708178E-10, Group51=6.012467780572305E-12, Group55=4.885497690121797E-15, Group60=1.8803350106455917E-29}	{Group43=2.447198956230947E-6, Group44=1.3921973165061387E-9, Group50=3.212195806454516E-8, Group51=2.8859845346747065E-10, Group55=2.442748845060898E-13, Group60=1.0717909560679872E-27}	[EP300, HSP90AA1, IKBKG, PDGFC, PIK3R1, PLAT]	[AKT1, AKT2, AKT3, AR, ARAF, ATF4, BAD, BCL2, BRAF, CASP9, CCND1, CCNE1, CCNE2, CDK2, CDKN1A, CDKN1B, CHUK, CREB1, CREB3, CREB3L1, CREB3L2, CREB3L3, CREB3L4, CREB5, CREBBP, CTNNB1, E2F1, E2F2, E2F3, EGF, EGFR, EP300, ERBB2, ERG, ETV5, FGFR1, FGFR2, FOXO1, GRB2, GSK3B, GSTP1, HRAS, HSP90AA1, HSP90AB1, HSP90B1, IGF1, IGF1R, IKBKB, IKBKG, IL1R2, INS, INSRR, KLK3, KRAS, LEF1, MAP2K1, MAP2K2, MAPK1, M…
KEGG:05231	KEGG_26.12.2019	Choline metabolism in cancer	[-1]	[Group43, Group52, Group54, Group57]	5	5102041	3.14598e+12	0.03051601182595374	{Group43=6.117997390577368E-8, Group52=6.312090300408837E-16, Group54=6.061780344982608E-23, Group57=1.7795149096468096E-20}	{Group43=2.447198956230947E-6, Group52=3.219166053208507E-14, Group54=3.3339791897404345E-21, Group57=9.609380512092771E-19}	[FOS, PDGFC, PIK3R1, PIP5K1B, SP1]	[AKT1, AKT2, AKT3, CHKA, CHKB, CHPT1, DGKA, DGKB, DGKD, DGKE, DGKG, DGKH, DGKI, DGKK, DGKQ, DGKZ, EGF, EGFR, EIF4EBP1, FOS, GPCPD1, GRB2, HIF1A, HRAS, JMJD7-PLA2G4B, JUN, KRAS, LYPLA1, MAP2K1, MAP2K2, MAPK1, MAPK10, MAPK3, MAPK8, MAPK9, MTOR, NRAS, PCYT1A, PCYT1B, PDGFA, PDGFB, PDGFC, PDGFD, PDGFRA, PDGFRB, PDPK1, PIK3CA, PIK3CB, PIK3CD, PIK3R1, PIK3R2, PIK3R3, PIP5K1A, PIP5K1B, PIP5K1C, PLA2G4A,…
KEGG:05235	KEGG_26.12.2019	PD-L1 expression and PD-1 checkpoint pathway in cancer	[-1]	[Group50, Group52, Group57]	5	56179776	2.00865e+12	0.02229598177180435	{Group50=7.470222805708178E-10, Group52=6.312090300408837E-16, Group57=1.7795149096468096E-20}	{Group50=3.212195806454516E-8, Group52=3.219166053208507E-14, Group57=9.609380512092771E-19}	[FOS, IKBKG, MAP3K3, PIK3R1, PPP3CC]	[AKT1, AKT2, AKT3, ALK, BATF, BATF2, BATF3, CD247, CD274, CD28, CD3D, CD3E, CD3G, CD4, CHUK, CSNK2A1, CSNK2A2, CSNK2A3, CSNK2B, EGF, EGFR, EML4, FOS, HIF1A, HRAS, IFNG, IFNGR1, IFNGR2, IKBKB, IKBKG, JAK1, JAK2, JUN, KRAS, LAT, LCK, MAP2K1, MAP2K2, MAP2K3, MAP2K6, MAP3K3, MAPK1, MAPK11, MAPK12, MAPK13, MAPK14, MAPK3, MTOR, MYD88, NFATC1, NFATC2, NFATC3, NFKB1, NFKBIA, NFKBIB, NFKBIE, NRAS, PDCD1, …
KEGG:05418	KEGG_26.12.2019	Fluid shear stress and atherosclerosis	[-1]	[Group44, Group51, Group52, Group54]	10	71942444	1.34057e+08	2.84202e+10	{Group44=2.962121950013061E-11, Group51=6.012467780572305E-12, Group52=6.312090300408837E-16, Group54=6.061780344982608E-23}	{Group44=1.3921973165061387E-9, Group51=2.8859845346747065E-10, Group52=3.219166053208507E-14, Group54=3.3339791897404345E-21}	[ARHGEF2, BMPR1B, FOS, HSP90AA1, IKBKG, MAPK7, MGST3, MMP2, PIK3R1, PLAT]	[ACTB, ACTG1, ACVR1, ACVR2A, ACVR2B, AKT1, AKT2, AKT3, ARHGEF2, ASS1, BCL2, BMP4, BMPR1A, BMPR1B, BMPR2, CALM1, CALM2, CALM3, CALML3, CALML4, CALML5, CALML6, CAV1, CAV2, CAV3, CCL2, CDH5, CHUK, CTNNB1, CTSL, CYBA, DUSP1, EDN1, FOS, GPC1, GSTA1, GSTA2, GSTA3, GSTA4, GSTA5, GSTM1, GSTM2, GSTM3, GSTM4, GSTM5, GSTO1, GSTO2, GSTP1, GSTT1, GSTT2, GSTT2B, HMOX1, HSP90AA1, HSP90AB1, HSP90B1, ICAM1, IFNG,…
R-HSA:1227986	REACTOME_Pathways_26.12.2019	Signaling by ERBB2	[-1]	[Group55]	4	8.0	2.29587e+12	0.024565774542959624	{Group55=4.885497690121797E-15}	{Group55=2.442748845060898E-13}	[HSP90AA1, PIK3R1, UBC, YES1]	[AKT1, AKT2, AKT3, BTC, CDC37, CUL5, DIAPH1, EGF, EGFR, ERBB2, ERBB3, ERBB4, ERBIN, EREG, FYN, GAB1, GRB2, GRB7, HBEGF, HRAS, HSP90AA1, KRAS, MATK, MEMO1, NRAS, NRG1, NRG2, NRG3, NRG4, PIK3CA, PIK3R1, PLCG1, PRKCA, PRKCD, PRKCE, PTK6, PTPN12, PTPN18, RHOA, RNF41, RPS27A, SHC1, SOS1, SRC, STUB1, UBA52, UBB, UBC, USP8, YES1]
R-HSA:1236382	REACTOME_Pathways_26.12.2019	Constitutive Signaling by Ligand-Responsive EGFR Cancer Variants	[-1]	[Group51, Group54, Group55]	3	15789474	1.89134e+12	0.02156126823093418	{Group51=6.012467780572305E-12, Group54=6.061780344982608E-23, Group55=4.885497690121797E-15}	{Group51=2.8859845346747065E-10, Group54=3.3339791897404345E-21, Group55=2.442748845060898E-13}	[HSP90AA1, PIK3R1, UBC]	[CBL, CDC37, EGF, EGFR, GAB1, GRB2, HRAS, HSP90AA1, KRAS, NRAS, PIK3CA, PIK3R1, PLCG1, RPS27A, SHC1, SOS1, UBA52, UBB, UBC]
R-HSA:1368087	REACTOME_Reactions_26.12.2019	RORA, EP300, PPARGC1A, NRIP1 bind ARNTL (BMAL1) gene	[-1]	[Group23]	2	50.0	2.1056e+12	0.02316158551064146	{Group23=2.1055986827855875E-4}	{Group23=0.0031583980241783813}	[EP300, NRIP1]	[EP300, NRIP1, PPARGC1A, RORA]
R-HSA:141409	REACTOME_Reactions_26.12.2019	Mad1 binds kinetochore	[-1]	[Group59]	9	9375	7.02889e+06	1.51121e+10	{Group59=8.611566495561773E-19}	{Group59=4.56413024264774E-17}	[KNTC1, NDC80, NUF2, NUP107, RCC2, SEC13, SKA1, TAOK1, ZWILCH]	[AHCTF1, AURKB, B9D2, BIRC5, BUB1, BUB1B, BUB3, CDC20, CDCA8, CENPA, CENPC, CENPE, CENPF, CENPH, CENPI, CENPK, CENPL, CENPM, CENPN, CENPO, CENPP, CENPQ, CENPS, CENPS-CORT, CENPT, CENPU, CKAP5, CLASP1, CLASP2, CLIP1, DSN1, DYNC1H1, DYNC1I1, DYNC1I2, DYNC1LI1, DYNC1LI2, DYNLL1, DYNLL2, ERCC6L, INCENP, ITGB3BP, KIF18A, KIF2A, KIF2B, KIF2C, KNL1, KNTC1, MAD1L1, MAD2L1, MAPRE1, MIS12, NDC80, NDE1, NDE…
R-HSA:141422	REACTOME_Reactions_26.12.2019	MAD2 converted to an inhibitory state via interaction with Mad1	[-1]	[Group59]	9	9375	7.02889e+06	1.51121e+10	{Group59=8.611566495561773E-19}	{Group59=4.56413024264774E-17}	[KNTC1, NDC80, NUF2, NUP107, RCC2, SEC13, SKA1, TAOK1, ZWILCH]	[AHCTF1, AURKB, B9D2, BIRC5, BUB1, BUB1B, BUB3, CDC20, CDCA8, CENPA, CENPC, CENPE, CENPF, CENPH, CENPI, CENPK, CENPL, CENPM, CENPN, CENPO, CENPP, CENPQ, CENPS, CENPS-CORT, CENPT, CENPU, CKAP5, CLASP1, CLASP2, CLIP1, DSN1, DYNC1H1, DYNC1I1, DYNC1I2, DYNC1LI1, DYNC1LI2, DYNLL1, DYNLL2, ERCC6L, INCENP, ITGB3BP, KIF18A, KIF2A, KIF2B, KIF2C, KNL1, KNTC1, MAD1L1, MAD2L1, MAPRE1, MIS12, NDC80, NDE1, NDE…
R-HSA:141424	REACTOME_Pathways_26.12.2019	Amplification of signal from the kinetochores	[-1]	[Group59]	9	9375	7.02889e+06	1.51121e+10	{Group59=8.611566495561773E-19}	{Group59=4.56413024264774E-17}	[KNTC1, NDC80, NUF2, NUP107, RCC2, SEC13, SKA1, TAOK1, ZWILCH]	[AHCTF1, AURKB, B9D2, BIRC5, BUB1, BUB1B, BUB3, CDC20, CDCA8, CENPA, CENPC, CENPE, CENPF, CENPH, CENPI, CENPK, CENPL, CENPM, CENPN, CENPO, CENPP, CENPQ, CENPS, CENPS-CORT, CENPT, CENPU, CKAP5, CLASP1, CLASP2, CLIP1, DSN1, DYNC1H1, DYNC1I1, DYNC1I2, DYNC1LI1, DYNC1LI2, DYNLL1, DYNLL2, ERCC6L, INCENP, ITGB3BP, KIF18A, KIF2A, KIF2B, KIF2C, KNL1, KNTC1, MAD1L1, MAD2L1, MAPRE1, MIS12, NDC80, NDE1, NDE…
R-HSA:141431	REACTOME_Reactions_26.12.2019	MAD2 associates with the Mad1 kinetochore complex	[-1]	[Group59]	9	9375	7.02889e+06	1.51121e+10	{Group59=8.611566495561773E-19}	{Group59=4.56413024264774E-17}	[KNTC1, NDC80, NUF2, NUP107, RCC2, SEC13, SKA1, TAOK1, ZWILCH]	[AHCTF1, AURKB, B9D2, BIRC5, BUB1, BUB1B, BUB3, CDC20, CDCA8, CENPA, CENPC, CENPE, CENPF, CENPH, CENPI, CENPK, CENPL, CENPM, CENPN, CENPO, CENPP, CENPQ, CENPS, CENPS-CORT, CENPT, CENPU, CKAP5, CLASP1, CLASP2, CLIP1, DSN1, DYNC1H1, DYNC1I1, DYNC1I2, DYNC1LI1, DYNC1LI2, DYNLL1, DYNLL2, ERCC6L, INCENP, ITGB3BP, KIF18A, KIF2A, KIF2B, KIF2C, KNL1, KNTC1, MAD1L1, MAD2L1, MAPRE1, MIS12, NDC80, NDE1, NDE…
R-HSA:141439	REACTOME_Reactions_26.12.2019	Release of activated MAD2 from kinetochores	[-1]	[Group59]	9	9375	7.02889e+06	1.51121e+10	{Group59=8.611566495561773E-19}	{Group59=4.56413024264774E-17}	[KNTC1, NDC80, NUF2, NUP107, RCC2, SEC13, SKA1, TAOK1, ZWILCH]	[AHCTF1, AURKB, B9D2, BIRC5, BUB1, BUB1B, BUB3, CDC20, CDCA8, CENPA, CENPC, CENPE, CENPF, CENPH, CENPI, CENPK, CENPL, CENPM, CENPN, CENPO, CENPP, CENPQ, CENPS, CENPS-CORT, CENPT, CENPU, CKAP5, CLASP1, CLASP2, CLIP1, DSN1, DYNC1H1, DYNC1I1, DYNC1I2, DYNC1LI1, DYNC1LI2, DYNLL1, DYNLL2, ERCC6L, INCENP, ITGB3BP, KIF18A, KIF2A, KIF2B, KIF2C, KNL1, KNTC1, MAD1L1, MAD2L1, MAPRE1, MIS12, NDC80, NDE1, NDE…
R-HSA:141444	REACTOME_Pathways_26.12.2019	Amplification of signal from unattached kinetochores via a MAD2 inhibitory signal	[-1]	[Group59]	9	9375	7.02889e+06	1.51121e+10	{Group59=8.611566495561773E-19}	{Group59=4.56413024264774E-17}	[KNTC1, NDC80, NUF2, NUP107, RCC2, SEC13, SKA1, TAOK1, ZWILCH]	[AHCTF1, AURKB, B9D2, BIRC5, BUB1, BUB1B, BUB3, CDC20, CDCA8, CENPA, CENPC, CENPE, CENPF, CENPH, CENPI, CENPK, CENPL, CENPM, CENPN, CENPO, CENPP, CENPQ, CENPS, CENPS-CORT, CENPT, CENPU, CKAP5, CLASP1, CLASP2, CLIP1, DSN1, DYNC1H1, DYNC1I1, DYNC1I2, DYNC1LI1, DYNC1LI2, DYNLL1, DYNLL2, ERCC6L, INCENP, ITGB3BP, KIF18A, KIF2A, KIF2B, KIF2C, KNL1, KNTC1, MAD1L1, MAD2L1, MAPRE1, MIS12, NDC80, NDE1, NDE…
R-HSA:1454791	REACTOME_Reactions_26.12.2019	MMP2, MMP7, MMP9 bind CD44	[-1]	[Group05]	2	50.0	2.1056e+12	0.02316158551064146	{Group05=2.1055986827855875E-4}	{Group05=0.0031583980241783813}	[CD44, MMP2]	[CD44, MMP2, MMP7, MMP9]
R-HSA:1483255	REACTOME_Pathways_26.12.2019	PI Metabolism	[-1]	[Group47]	5	5952381	1.53068e+12	0.01806199264195838	{Group47=1.7114979479052731E-7}	{Group47=6.503692202040038E-6}	[PIK3C2A, PIK3R1, PIP5K1B, PTPN13, SBF2]	[ARF1, ARF3, BMX, ENPP6, FIG4, GDE1, GDPD1, GDPD3, GDPD5, INPP4A, INPP4B, INPP5D, INPP5E, INPP5F, INPP5J, INPP5K, INPPL1, MTM1, MTMR1, MTMR10, MTMR12, MTMR14, MTMR2, MTMR3, MTMR4, MTMR6, MTMR7, MTMR8, MTMR9, OCRL, PI4K2A, PI4K2B, PI4KA, PI4KB, PIK3C2A, PIK3C2B, PIK3C2G, PIK3C3, PIK3CA, PIK3CB, PIK3CD, PIK3CG, PIK3R1, PIK3R2, PIK3R3, PIK3R4, PIK3R5, PIK3R6, PIKFYVE, PIP4K2A, PIP4K2B, PIP4K2C, PIP4…
R-HSA:15869	REACTOME_Pathways_26.12.2019	Metabolism of nucleotides	[-1]	[Group49]	8	7920792	1.83116e+09	3.69894e+11	{Group49=5.376125951096464E-7}	{Group49=1.935405342394727E-5}	[ATIC, GART, GMPS, GSR, ITPA, NUDT16, PNP, UMPS]	[ADA, ADAL, ADK, ADPRM, ADSL, ADSS, ADSSL1, AGXT2, AK1, AK2, AK4, AK5, AK6, AK7, AK8, AK9, AMPD1, AMPD2, AMPD3, APRT, ATIC, CAD, CDA, CMPK1, CTPS1, CTPS2, DCK, DCTD, DCTPP1, DGUOK, DHODH, DNPH1, DPYD, DPYS, DTYMK, DUT, ENTPD1, ENTPD2, ENTPD3, ENTPD4, ENTPD5, ENTPD6, ENTPD7, ENTPD8, GART, GDA, GLRX, GMPR, GMPR2, GMPS, GPX1, GSR, GUK1, HPRT1, IMPDH1, IMPDH2, ITPA, LHPP, NME1, NME1-NME2, NME2, NME3,…
R-HSA:158750	REACTOME_Reactions_26.12.2019	crosslinked fibrin multimer:tissue plasminogen activator (one-chain):plasminogen -> crosslinked fibrin multimer:tissue plasminogen activator (one-chain) + plasmin	[-1]	[Group43]	2	50.0	2.1056e+12	0.02316158551064146	{Group43=6.117997390577368E-8}	{Group43=2.447198956230947E-6}	[ANXA2, PLAT]	[ANXA2, PLAT, PLG, S100A10]
R-HSA:1638803	REACTOME_Reactions_26.12.2019	Phosphorylation of cohesin by PLK1 at centromeres	[-1]	[Group59]	11	9016394	2.24218e+06	5.15702e+08	{Group59=8.611566495561773E-19}	{Group59=4.56413024264774E-17}	[KNTC1, NDC80, NUF2, NUP107, RAD21, RCC2, SEC13, SKA1, TAOK1, TUBA1C, ZWILCH]	[AHCTF1, AURKB, B9D2, BIRC5, BUB1, BUB1B, BUB3, CDC20, CDCA5, CDCA8, CENPA, CENPC, CENPE, CENPF, CENPH, CENPI, CENPK, CENPL, CENPM, CENPN, CENPO, CENPP, CENPQ, CENPS, CENPS-CORT, CENPT, CENPU, CKAP5, CLASP1, CLASP2, CLIP1, DSN1, DYNC1H1, DYNC1I1, DYNC1I2, DYNC1LI1, DYNC1LI2, DYNLL1, DYNLL2, ERCC6L, INCENP, ITGB3BP, KIF18A, KIF2A, KIF2B, KIF2C, KNL1, KNTC1, MAD1L1, MAD2L1, MAPRE1, MIS12, NDC80, ND…
R-HSA:1638821	REACTOME_Reactions_26.12.2019	PP2A-B56 dephosphorylates centromeric cohesin	[-1]	[Group59]	11	9016394	2.24218e+06	5.15702e+08	{Group59=8.611566495561773E-19}	{Group59=4.56413024264774E-17}	[KNTC1, NDC80, NUF2, NUP107, RAD21, RCC2, SEC13, SKA1, TAOK1, TUBA1C, ZWILCH]	[AHCTF1, AURKB, B9D2, BIRC5, BUB1, BUB1B, BUB3, CDC20, CDCA5, CDCA8, CENPA, CENPC, CENPE, CENPF, CENPH, CENPI, CENPK, CENPL, CENPM, CENPN, CENPO, CENPP, CENPQ, CENPS, CENPS-CORT, CENPT, CENPU, CKAP5, CLASP1, CLASP2, CLIP1, DSN1, DYNC1H1, DYNC1I1, DYNC1I2, DYNC1LI1, DYNC1LI2, DYNLL1, DYNLL2, ERCC6L, INCENP, ITGB3BP, KIF18A, KIF2A, KIF2B, KIF2C, KNL1, KNTC1, MAD1L1, MAD2L1, MAPRE1, MIS12, NDC80, ND…
R-HSA:1643713	REACTOME_Pathways_26.12.2019	Signaling by EGFR in Cancer	[-1]	[Group51, Group54, Group55]	3	12.0	4.37184e+12	0.03803500905648236	{Group51=6.012467780572305E-12, Group54=6.061780344982608E-23, Group55=4.885497690121797E-15}	{Group51=2.8859845346747065E-10, Group54=3.3339791897404345E-21, Group55=2.442748845060898E-13}	[HSP90AA1, PIK3R1, UBC]	[AREG, BTC, CBL, CDC37, EGF, EGFR, EPGN, EREG, GAB1, GRB2, HBEGF, HRAS, HSP90AA1, KRAS, NRAS, PIK3CA, PIK3R1, PLCG1, RPS27A, SHC1, SOS1, TGFA, UBA52, UBB, UBC]
R-HSA:1660499	REACTOME_Pathways_26.12.2019	Synthesis of PIPs at the plasma membrane	[-1]	[Group47]	5	9433962	1.65457e+11	0.002597667593644991	{Group47=1.7114979479052731E-7}	{Group47=6.503692202040038E-6}	[PIK3C2A, PIK3R1, PIP5K1B, PTPN13, SBF2]	[ARF1, BMX, INPP4A, INPP4B, INPP5D, INPP5J, INPP5K, INPPL1, MTM1, MTMR1, MTMR14, MTMR2, MTMR3, MTMR6, MTMR8, MTMR9, OCRL, PI4K2A, PI4K2B, PIK3C2A, PIK3C2B, PIK3C2G, PIK3CA, PIK3CB, PIK3CD, PIK3CG, PIK3R1, PIK3R2, PIK3R3, PIK3R5, PIK3R6, PIP4K2A, PIP4K2B, PIP4K2C, PIP5K1A, PIP5K1B, PIP5K1C, PLEKHA1, PLEKHA2, PLEKHA3, PLEKHA4, PLEKHA5, PLEKHA6, PLEKHA8, PTEN, PTPN13, RAB14, RAB4A, RAB5A, RUFY1, SBF…
R-HSA:166166	REACTOME_Pathways_26.12.2019	MyD88-independent TLR4 cascade	[-1]	[Group52]	5	5050505	3.2973e+11	0.03165407195259222	{Group52=6.312090300408837E-16}	{Group52=3.219166053208507E-14}	[FOS, IKBKE, IKBKG, MAPK7, UBC]	[AGER, APP, ATF1, ATF2, BIRC2, BIRC3, BTRC, CASP8, CD14, CHUK, CREB1, CUL1, DUSP3, DUSP4, DUSP6, DUSP7, ELK1, FADD, FBXW11, FOS, HMGB1, IKBKB, IKBKE, IKBKG, IRAK1, IRAK2, IRF3, IRF7, JUN, LY96, MAP2K1, MAP2K3, MAP2K4, MAP2K6, MAP2K7, MAP3K7, MAP3K8, MAPK1, MAPK10, MAPK11, MAPK14, MAPK3, MAPK7, MAPK8, MAPK9, MAPKAPK2, MAPKAPK3, MEF2A, MEF2C, NFKB1, NFKB2, NFKBIA, NFKBIB, NKIRAS1, NKIRAS2, NOD1, NO…
R-HSA:168164	REACTOME_Pathways_26.12.2019	Toll Like Receptor 3 (TLR3) Cascade	[-1]	[Group52]	5	5319149	2.59263e+11	0.02644486573899013	{Group52=6.312090300408837E-16}	{Group52=3.219166053208507E-14}	[FOS, IKBKE, IKBKG, MAPK7, UBC]	[AGER, APP, ATF1, ATF2, BIRC2, BIRC3, BTRC, CASP8, CHUK, CREB1, CUL1, DUSP3, DUSP4, DUSP6, DUSP7, ELK1, FADD, FBXW11, FOS, HMGB1, IKBKB, IKBKE, IKBKG, IRAK1, IRAK2, IRF3, IRF7, JUN, MAP2K1, MAP2K3, MAP2K4, MAP2K6, MAP2K7, MAP3K7, MAP3K8, MAPK1, MAPK10, MAPK11, MAPK14, MAPK3, MAPK7, MAPK8, MAPK9, MAPKAPK2, MAPKAPK3, MEF2A, MEF2C, NFKB1, NFKB2, NFKBIA, NFKBIB, NKIRAS1, NKIRAS2, NOD1, NOD2, PPP2CA, …
R-HSA:168255	REACTOME_Pathways_26.12.2019	Influenza Life Cycle	[-1]	[Group53, Group60]	8	516129	4.71574e+09	8.53549e+10	{Group53=1.3645981407432748E-16, Group60=1.8803350106455917E-29}	{Group53=7.095910331865029E-15, Group60=1.0717909560679872E-27}	[CANX, HSP90AA1, NUP107, RPL27A, RPL34, RPLP1, RPS12, SEC13]	[3802042, 956527, 956528, 956529, 956530, 956531, 956532, 956533, 956534, 956535, 956536, AAAS, CALR, CANX, CLTA, CLTC, DNAJC3, GRSF1, GTF2F1, GTF2F2, HSP90AA1, HSPA1A, HSPA1B, IPO5, KPNA1, KPNB1, NDC1, NUP107, NUP133, NUP153, NUP155, NUP160, NUP188, NUP205, NUP210, NUP214, NUP35, NUP37, NUP43, NUP50, NUP54, NUP58, NUP62, NUP85, NUP88, NUP93, NUP98, NUPL2, POLR2A, POLR2B, POLR2C, POLR2D, POLR2E, …
R-HSA:168274	REACTOME_Pathways_26.12.2019	Export of Viral Ribonucleoproteins from Nucleus	[-1]	[Group58, Group60]	2	51282053	0.022670308883226395	0.04534061776645279	{Group58=1.061913628013914E-27, Group60=1.8803350106455917E-29}	{Group58=5.946716316877918E-26, Group60=1.0717909560679872E-27}	[NUP107, SEC13]	[956527, 956531, 956532, 956534, 956535, 956536, AAAS, HSPA1A, HSPA1B, NDC1, NUP107, NUP133, NUP153, NUP155, NUP160, NUP188, NUP205, NUP210, NUP214, NUP35, NUP37, NUP43, NUP50, NUP54, NUP58, NUP62, NUP85, NUP88, NUP93, NUP98, NUPL2, POM121, RAE1, RAN, RANBP2, SEC13, SEH1L, TPR, XPO1]
R-HSA:173542	REACTOME_Reactions_26.12.2019	SMURF2 ubiquitinates SMAD2	[-1]	[Group55, Group56, Group57]	2	33333332	5.22255e+10	0.044391710887920974	{Group55=4.885497690121797E-15, Group56=3.8503356637014907E-10, Group57=1.7795149096468096E-20}	{Group55=2.442748845060898E-13, Group56=1.694147692028656E-8, Group57=9.609380512092771E-19}	[SMURF2, UBC]	[RPS27A, SMAD2, SMURF2, UBA52, UBB, UBC]
R-HSA:174824	REACTOME_Pathways_26.12.2019	Plasma lipoprotein assembly, remodeling, and clearance	[-1]	[Group15]	5	7246377	5.99378e+10	0.0082714225989631	{Group15=5.993784492002246E-5}	{Group15=0.001438508278080539}	[LSR, MBTPS1, P4HB, PCSK5, SCARB1]	[A2M, ABCA1, ABCG1, ALB, AMN, ANGPTL3, ANGPTL4, ANGPTL8, AP2A1, AP2A2, AP2B1, AP2M1, AP2S1, APOA1, APOA2, APOA5, APOB, APOBR, APOC1, APOC2, APOC3, APOC4, APOE, APOF, BMP1, CES3, CETP, CIDEC, CLTA, CLTC, CREB3L3, CUBN, FGF21, FURIN, GPIHBP1, HDLBP, LCAT, LDLR, LDLRAP1, LIPA, LIPC, LIPG, LMF1, LMF2, LPL, LSR, MBTPS1, MBTPS2, MTTP, MYLIP, NCEH1, NPC1, NPC2, NR1H2, NR1H3, P4HB, PCSK5, PCSK6, PCSK9, P…
R-HSA:176033	REACTOME_Pathways_26.12.2019	Interactions of Vpr with host cellular proteins	[-1]	[Group58, Group60]	2	5.0	0.023770958824841367	0.023770958824841367	{Group58=1.061913628013914E-27, Group60=1.8803350106455917E-29}	{Group58=5.946716316877918E-26, Group60=1.0717909560679872E-27}	[NUP107, SEC13]	[155030, 155348, 155459, 155908, AAAS, BANF1, HMGA1, KPNA1, NDC1, NUP107, NUP133, NUP153, NUP155, NUP160, NUP188, NUP205, NUP210, NUP214, NUP35, NUP37, NUP43, NUP50, NUP54, NUP58, NUP62, NUP85, NUP88, NUP93, NUP98, NUPL2, POM121, PSIP1, RAE1, RANBP2, SEC13, SEH1L, SLC25A4, SLC25A5, SLC25A6, TPR]
R-HSA:1799326	REACTOME_Reactions_26.12.2019	Signal-containing nascent peptide translocates to endoplasmic reticulum	[-1]	[Group53]	6	56074767	4.66774e+10	0.00658150949043166	{Group53=1.3645981407432748E-16}	{Group53=7.095910331865029E-15}	[RPL27A, RPL34, RPLP1, RPS12, SRP19, SRPRB]	[DDOST, RPL10, RPL10A, RPL10L, RPL11, RPL12, RPL13, RPL13A, RPL14, RPL15, RPL17, RPL18, RPL18A, RPL19, RPL21, RPL22, RPL22L1, RPL23, RPL23A, RPL24, RPL26, RPL26L1, RPL27, RPL27A, RPL28, RPL29, RPL3, RPL30, RPL31, RPL32, RPL34, RPL35, RPL35A, RPL36, RPL36A, RPL36AL, RPL37, RPL37A, RPL38, RPL39, RPL39L, RPL3L, RPL4, RPL41, RPL5, RPL6, RPL7, RPL7A, RPL8, RPL9, RPLP0, RPLP1, RPLP2, RPN1, RPN2, RPS10,…
R-HSA:1799330	REACTOME_Reactions_26.12.2019	The SRP receptor binds the SRP:nascent peptide:ribosome complex	[-1]	[Group53]	6	63157897	2.38322e+11	0.003598660871140885	{Group53=1.3645981407432748E-16}	{Group53=7.095910331865029E-15}	[RPL27A, RPL34, RPLP1, RPS12, SRP19, SRPRB]	[RPL10, RPL10A, RPL10L, RPL11, RPL12, RPL13, RPL13A, RPL14, RPL15, RPL17, RPL18, RPL18A, RPL19, RPL21, RPL22, RPL22L1, RPL23, RPL23A, RPL24, RPL26, RPL26L1, RPL27, RPL27A, RPL28, RPL29, RPL3, RPL30, RPL31, RPL32, RPL34, RPL35, RPL35A, RPL36, RPL36A, RPL36AL, RPL37, RPL37A, RPL38, RPL39, RPL39L, RPL3L, RPL4, RPL41, RPL5, RPL6, RPL7, RPL7A, RPL8, RPL9, RPLP0, RPLP1, RPLP2, RPS10, RPS11, RPS12, RPS1…
R-HSA:1799332	REACTOME_Reactions_26.12.2019	Nascent polypeptide:mRNA:ribosome complex binds signal recognition particle (SRP)	[-1]	[Group53]	5	5376344	2.46666e+11	0.025899965079646432	{Group53=1.3645981407432748E-16}	{Group53=7.095910331865029E-15}	[RPL27A, RPL34, RPLP1, RPS12, SRP19]	[RPL10, RPL10A, RPL10L, RPL11, RPL12, RPL13, RPL13A, RPL14, RPL15, RPL17, RPL18, RPL18A, RPL19, RPL21, RPL22, RPL22L1, RPL23, RPL23A, RPL24, RPL26, RPL26L1, RPL27, RPL27A, RPL28, RPL29, RPL3, RPL30, RPL31, RPL32, RPL34, RPL35, RPL35A, RPL36, RPL36A, RPL36AL, RPL37, RPL37A, RPL38, RPL39, RPL39L, RPL3L, RPL4, RPL41, RPL5, RPL6, RPL7, RPL7A, RPL8, RPL9, RPLP0, RPLP1, RPLP2, RPS10, RPS11, RPS12, RPS1…
R-HSA:1799339	REACTOME_Pathways_26.12.2019	SRP-dependent cotranslational protein targeting to membrane	[-1]	[Group53]	6	5357143	6.02699e+10	0.00825696990583557	{Group53=1.3645981407432748E-16}	{Group53=7.095910331865029E-15}	[RPL27A, RPL34, RPLP1, RPS12, SRP19, SRPRB]	[DDOST, RPL10, RPL10A, RPL10L, RPL11, RPL12, RPL13, RPL13A, RPL14, RPL15, RPL17, RPL18, RPL18A, RPL19, RPL21, RPL22, RPL22L1, RPL23, RPL23A, RPL24, RPL26, RPL26L1, RPL27, RPL27A, RPL28, RPL29, RPL3, RPL30, RPL31, RPL32, RPL34, RPL35, RPL35A, RPL36, RPL36A, RPL36AL, RPL37, RPL37A, RPL38, RPL39, RPL39L, RPL3L, RPL4, RPL41, RPL5, RPL6, RPL7, RPL7A, RPL8, RPL9, RPLP0, RPLP1, RPLP2, RPN1, RPN2, RPS10,…
R-HSA:1834949	REACTOME_Pathways_26.12.2019	Cytosolic sensors of pathogen-associated DNA	[-1]	[Group52, Group56]	5	79365077	3.85979e+10	0.0055581046403266245	{Group52=6.312090300408837E-16, Group56=3.8503356637014907E-10}	{Group52=3.219166053208507E-14, Group56=1.694147692028656E-8}	[EP300, IFI16, IKBKG, UBC, XRCC5]	[CGAS, CHUK, CRCP, CREBBP, CTNNB1, DDX41, DHX36, DHX9, DTX4, EP300, IFI16, IKBKB, IKBKG, IRF3, IRF7, LRRFIP1, MRE11, MYD88, NFKB1, NFKB2, NFKBIA, NFKBIB, NKIRAS1, NKIRAS2, NLRC3, NLRP4, POLR1C, POLR1D, POLR2E, POLR2F, POLR2H, POLR2K, POLR2L, POLR3A, POLR3B, POLR3C, POLR3D, POLR3E, POLR3F, POLR3G, POLR3GL, POLR3H, POLR3K, PRKDC, RELA, RIPK1, RIPK3, RPS27A, STAT6, TBK1, TICAM1, TLR3, TMEM173, TREX1…
R-HSA:186797	REACTOME_Pathways_26.12.2019	Signaling by PDGF	[-1]	[Group43, Group51, Group57]	4	68965516	4.07413e+12	0.03625978561824246	{Group43=6.117997390577368E-8, Group51=6.012467780572305E-12, Group57=1.7795149096468096E-20}	{Group43=2.447198956230947E-6, Group51=2.8859845346747065E-10, Group57=9.609380512092771E-19}	[COL4A3, PDGFC, PIK3R1, PLAT]	[BCAR1, COL2A1, COL3A1, COL4A1, COL4A2, COL4A3, COL4A4, COL4A5, COL5A1, COL5A2, COL5A3, COL6A1, COL6A2, COL6A3, COL6A5, COL6A6, COL9A1, COL9A2, COL9A3, CRK, CRKL, FURIN, GRB2, GRB7, HRAS, KRAS, NCK1, NCK2, NRAS, PDGFA, PDGFB, PDGFC, PDGFD, PDGFRA, PDGFRB, PIK3CA, PIK3CB, PIK3R1, PIK3R2, PLAT, PLCG1, PLG, PTPN11, PTPN12, RAPGEF1, RASA1, SOS1, SPP1, SRC, STAT1, STAT3, STAT5A, STAT5B, STAT6, THBS1, …
R-HSA:194840	REACTOME_Pathways_26.12.2019	Rho GTPase cycle	[-1]	[Group33]	8	57971015	1.98597e+09	3.65418e+12	{Group33=1.985967678659834E-6}	{Group33=6.752290107443435E-5}	[ARHGAP21, ARHGEF12, ARHGEF2, DLC1, FAM13A, ITSN1, RHOBTB1, SRGAP1]	[A2M, ABR, AKAP13, ARAP1, ARAP2, ARAP3, ARHGAP1, ARHGAP10, ARHGAP11A, ARHGAP11B, ARHGAP12, ARHGAP15, ARHGAP17, ARHGAP18, ARHGAP19, ARHGAP20, ARHGAP21, ARHGAP22, ARHGAP23, ARHGAP24, ARHGAP25, ARHGAP26, ARHGAP27, ARHGAP29, ARHGAP30, ARHGAP31, ARHGAP32, ARHGAP33, ARHGAP35, ARHGAP36, ARHGAP39, ARHGAP4, ARHGAP42, ARHGAP44, ARHGAP45, ARHGAP5, ARHGAP6, ARHGAP8, ARHGAP9, ARHGDIA, ARHGDIB, ARHGDIG, ARHGEF…
R-HSA:194922	REACTOME_Reactions_26.12.2019	GAPs inactivate Rho GTPase:GTP by hydrolysis	[-1]	[Group33]	5	5952381	1.53068e+12	0.01806199264195838	{Group33=1.985967678659834E-6}	{Group33=6.752290107443435E-5}	[ARHGAP21, DLC1, FAM13A, RHOBTB1, SRGAP1]	[A2M, ABR, ARAP1, ARAP2, ARAP3, ARHGAP1, ARHGAP10, ARHGAP11A, ARHGAP11B, ARHGAP12, ARHGAP15, ARHGAP17, ARHGAP18, ARHGAP19, ARHGAP20, ARHGAP21, ARHGAP22, ARHGAP23, ARHGAP24, ARHGAP25, ARHGAP26, ARHGAP27, ARHGAP29, ARHGAP30, ARHGAP31, ARHGAP32, ARHGAP33, ARHGAP35, ARHGAP36, ARHGAP39, ARHGAP4, ARHGAP42, ARHGAP44, ARHGAP45, ARHGAP5, ARHGAP6, ARHGAP8, ARHGAP9, BCR, CDC42, CHN1, CHN2, DEPDC1B, DEPDC7, …
R-HSA:199977	REACTOME_Pathways_26.12.2019	ER to Golgi Anterograde Transport	[-1]	[Group45, Group58]	8	5194805	4.49544e+09	8.18171e+11	{Group45=2.4070411545515687E-12, Group58=1.061913628013914E-27}	{Group45=1.1794501657302687E-10, Group58=5.946716316877918E-26}	[ANK2, ANKRD28, GBF1, NAPG, SEC13, SEC23IP, TMED9, TUBA1C]	[ACTR10, ACTR1A, ANK1, ANK2, ANK3, ANKRD28, ARCN1, AREG, ARF1, ARF3, ARF4, ARF5, ARFGAP1, ARFGAP2, ARFGAP3, BET1, BET1L, CAPZA1, CAPZA2, CAPZA3, CAPZB, CD55, CD59, CNIH1, CNIH2, CNIH3, COG1, COG2, COG3, COG4, COG5, COG6, COG7, COG8, COL7A1, COPA, COPB1, COPB2, COPE, COPG1, COPG2, COPZ1, COPZ2, CSNK1D, CTSC, CTSZ, DCTN1, DCTN2, DCTN3, DCTN4, DCTN5, DCTN6, DYNC1H1, DYNC1I1, DYNC1I2, DYNC1LI1, DYNC1…
R-HSA:199992	REACTOME_Pathways_26.12.2019	trans-Golgi Network Vesicle Budding	[-1]	[Group22]	6	8333333	4.80622e+10	8.65119e+11	{Group22=4.8062190859448995E-6}	{Group22=1.4899279166429187E-4}	[AP4E1, DTNBP1, GAK, GBF1, PIK3C2A, TXNDC5]	[ACBD3, AP1B1, AP1G1, AP1G2, AP1M1, AP1M2, AP1S1, AP1S2, AP1S3, AP3B1, AP3S1, AP4B1, AP4E1, AP4M1, AP4S1, APP, ARF1, ARRB1, BLOC1S1, BLOC1S3, BLOC1S4, BLOC1S6, CHMP2A, CLINT1, CLTA, CLTB, CLTC, CLVS1, CLVS2, CPD, CTSZ, DNAJC6, DNASE2, DNM2, DTNBP1, FTH1, FTL, GAK, GBF1, GNS, GOLGB1, HGS, HIP1R, HSPA8, IGF2R, M6PR, NAPA, NECAP1, OCRL, PICALM, PIK3C2A, PUM1, RAB5C, SH3D19, SH3GL2, SNAP23, SNAPIN, S…
R-HSA:203973	REACTOME_Reactions_26.12.2019	Vesicle budding	[-1]	[Group58]	2	51282053	0.022670308883226395	0.04534061776645279	{Group58=1.061913628013914E-27}	{Group58=5.946716316877918E-26}	[SEC13, SEC23IP]	[AREG, CD59, CNIH1, CNIH2, CNIH3, COL7A1, CTSC, CTSZ, F5, F8, FOLR1, GOSR2, GRIA1, LMAN1, LMAN1L, LMAN2, LMAN2L, MCFD2, SAR1B, SEC13, SEC16A, SEC16B, SEC22A, SEC22B, SEC22C, SEC23A, SEC23IP, SEC24A, SEC24B, SEC24C, SEC24D, SEC31A, SERPINA1, STX5, TFG, TGFA, TMED10, TMED2, YKT6]
R-HSA:204008	REACTOME_Reactions_26.12.2019	SEC31:SEC13 and v-SNARE recruitment	[-1]	[Group58]	2	51282053	0.022670308883226395	0.04534061776645279	{Group58=1.061913628013914E-27}	{Group58=5.946716316877918E-26}	[SEC13, SEC23IP]	[AREG, CD59, CNIH1, CNIH2, CNIH3, COL7A1, CTSC, CTSZ, F5, F8, FOLR1, GOSR2, GRIA1, LMAN1, LMAN1L, LMAN2, LMAN2L, MCFD2, SAR1B, SEC13, SEC16A, SEC16B, SEC22A, SEC22B, SEC22C, SEC23A, SEC23IP, SEC24A, SEC24B, SEC24C, SEC24D, SEC31A, SERPINA1, STX5, TFG, TGFA, TMED10, TMED2, YKT6]
R-HSA:2173793	REACTOME_Pathways_26.12.2019	Transcriptional activity of SMAD2/SMAD3:SMAD4 heterotrimer	[-1]	[Group56, Group57]	4	9090909	1.3919e+12	0.01670277580533251	{Group56=3.8503356637014907E-10, Group57=1.7795149096468096E-20}	{Group56=1.694147692028656E-8, Group57=9.609380512092771E-19}	[RBL1, SMURF2, SP1, UBC]	[ATP1B4, CCNC, CCNK, CCNT1, CCNT2, CDK8, CDK9, CDKN2B, E2F4, E2F5, HDAC1, JUNB, MEN1, MYC, NCOR1, NCOR2, NEDD4L, PARP1, PPM1A, RBL1, RNF111, RPS27A, SERPINE1, SKI, SKIL, SMAD2, SMAD3, SMAD4, SMAD7, SMURF2, SNW1, SP1, TFDP1, TFDP2, TGIF1, TGIF2, TRIM33, UBA52, UBB, UBC, UBE2D1, UBE2D3, USP9X, WWTR1]
R-HSA:2408522	REACTOME_Pathways_26.12.2019	Selenoamino acid metabolism	[-1]	[Group53]	7	59322033	7.50913e+10	0.0013065894115959753	{Group53=1.3645981407432748E-16}	{Group53=7.095910331865029E-15}	[EEFSEC, GSR, NNMT, RPL27A, RPL34, RPLP1, RPS12]	[AHCY, AIMP1, AIMP2, CBS, CBSL, CTH, DARS, EEF1E1, EEFSEC, EPRS, GNMT, GSR, HNMT, IARS, INMT, KARS, LARS, MARS, MAT1A, NNMT, PAPSS1, PAPSS2, PSTK, QARS, RARS, RPL10, RPL10A, RPL10L, RPL11, RPL12, RPL13, RPL13A, RPL14, RPL15, RPL17, RPL18, RPL18A, RPL19, RPL21, RPL22, RPL22L1, RPL23, RPL23A, RPL24, RPL26, RPL26L1, RPL27, RPL27A, RPL28, RPL29, RPL3, RPL30, RPL31, RPL32, RPL34, RPL35, RPL35A, RPL36,…
R-HSA:2408529	REACTOME_Reactions_26.12.2019	Sec-tRNA(Sec):EEFSEC:GTP binds to 80S Ribosome	[-1]	[Group53]	5	56179776	2.00865e+12	0.02229598177180435	{Group53=1.3645981407432748E-16}	{Group53=7.095910331865029E-15}	[EEFSEC, RPL27A, RPL34, RPLP1, RPS12]	[EEFSEC, RPL10, RPL10A, RPL10L, RPL11, RPL12, RPL13, RPL13A, RPL14, RPL15, RPL17, RPL18, RPL18A, RPL19, RPL21, RPL22, RPL22L1, RPL23, RPL23A, RPL24, RPL26, RPL26L1, RPL27, RPL27A, RPL28, RPL29, RPL3, RPL30, RPL31, RPL32, RPL34, RPL35, RPL35A, RPL36, RPL36A, RPL36AL, RPL37, RPL37A, RPL38, RPL39, RPL39L, RPL3L, RPL4, RPL41, RPL5, RPL6, RPL7, RPL7A, RPL8, RPL9, RPLP0, RPLP1, RPLP2, RPS10, RPS11, RPS…
R-HSA:2408557	REACTOME_Pathways_26.12.2019	Selenocysteine synthesis	[-1]	[Group53]	5	5376344	2.46666e+11	0.025899965079646432	{Group53=1.3645981407432748E-16}	{Group53=7.095910331865029E-15}	[EEFSEC, RPL27A, RPL34, RPLP1, RPS12]	[EEFSEC, PSTK, RPL10, RPL10A, RPL10L, RPL11, RPL12, RPL13, RPL13A, RPL14, RPL15, RPL17, RPL18, RPL18A, RPL19, RPL21, RPL22, RPL22L1, RPL23, RPL23A, RPL24, RPL26, RPL26L1, RPL27, RPL27A, RPL28, RPL29, RPL3, RPL30, RPL31, RPL32, RPL34, RPL35, RPL35A, RPL36, RPL36A, RPL36AL, RPL37, RPL37A, RPL38, RPL39, RPL39L, RPL3L, RPL4, RPL41, RPL5, RPL6, RPL7, RPL7A, RPL8, RPL9, RPLP0, RPLP1, RPLP2, RPS10, RPS1…
R-HSA:2467809	REACTOME_Reactions_26.12.2019	ESPL1 (Separase) cleaves centromeric cohesin	[-1]	[Group59]	11	89430895	244939	5.6091e+08	{Group59=8.611566495561773E-19}	{Group59=4.56413024264774E-17}	[KNTC1, NDC80, NUF2, NUP107, RAD21, RCC2, SEC13, SKA1, TAOK1, TUBA1C, ZWILCH]	[AHCTF1, AURKB, B9D2, BIRC5, BUB1, BUB1B, BUB3, CDC20, CDCA5, CDCA8, CENPA, CENPC, CENPE, CENPF, CENPH, CENPI, CENPK, CENPL, CENPM, CENPN, CENPO, CENPP, CENPQ, CENPS, CENPS-CORT, CENPT, CENPU, CKAP5, CLASP1, CLASP2, CLIP1, DSN1, DYNC1H1, DYNC1I1, DYNC1I2, DYNC1LI1, DYNC1LI2, DYNLL1, DYNLL2, ERCC6L, ESPL1, INCENP, ITGB3BP, KIF18A, KIF2A, KIF2B, KIF2C, KNL1, KNTC1, MAD1L1, MAD2L1, MAPRE1, MIS12, ND…
R-HSA:2467811	REACTOME_Reactions_26.12.2019	Separation of sister chromatids	[-1]	[Group59]	11	9016394	2.24218e+06	5.15702e+08	{Group59=8.611566495561773E-19}	{Group59=4.56413024264774E-17}	[KNTC1, NDC80, NUF2, NUP107, RAD21, RCC2, SEC13, SKA1, TAOK1, TUBA1C, ZWILCH]	[AHCTF1, AURKB, B9D2, BIRC5, BUB1, BUB1B, BUB3, CDC20, CDCA5, CDCA8, CENPA, CENPC, CENPE, CENPF, CENPH, CENPI, CENPK, CENPL, CENPM, CENPN, CENPO, CENPP, CENPQ, CENPS, CENPS-CORT, CENPT, CENPU, CKAP5, CLASP1, CLASP2, CLIP1, DSN1, DYNC1H1, DYNC1I1, DYNC1I2, DYNC1LI1, DYNC1LI2, DYNLL1, DYNLL2, ERCC6L, INCENP, ITGB3BP, KIF18A, KIF2A, KIF2B, KIF2C, KNL1, KNTC1, MAD1L1, MAD2L1, MAPRE1, MIS12, NDC80, ND…
R-HSA:2467813	REACTOME_Pathways_26.12.2019	Separation of Sister Chromatids	[-1]	[Group59]	13	68421054	1.65258e+06	3.81746e+08	{Group59=8.611566495561773E-19}	{Group59=4.56413024264774E-17}	[CDC27, KNTC1, NDC80, NUF2, NUP107, RAD21, RCC2, SEC13, SKA1, TAOK1, TUBA1C, UBC, ZWILCH]	[AHCTF1, ANAPC1, ANAPC10, ANAPC11, ANAPC15, ANAPC16, ANAPC2, ANAPC4, ANAPC5, ANAPC7, AURKB, B9D2, BIRC5, BUB1, BUB1B, BUB3, CDC16, CDC20, CDC23, CDC26, CDC27, CDCA5, CDCA8, CENPA, CENPC, CENPE, CENPF, CENPH, CENPI, CENPK, CENPL, CENPM, CENPN, CENPO, CENPP, CENPQ, CENPS, CENPS-CORT, CENPT, CENPU, CKAP5, CLASP1, CLASP2, CLIP1, DSN1, DYNC1H1, DYNC1I1, DYNC1I2, DYNC1LI1, DYNC1LI2, DYNLL1, DYNLL2, ERC…
R-HSA:2468287	REACTOME_Reactions_26.12.2019	CDK1 phosphorylates CDCA5 (Sororin) at centromeres	[-1]	[Group59]	11	8.8	291611	6.64874e+07	{Group59=8.611566495561773E-19}	{Group59=4.56413024264774E-17}	[KNTC1, NDC80, NUF2, NUP107, RAD21, RCC2, SEC13, SKA1, TAOK1, TUBA1C, ZWILCH]	[AHCTF1, AURKB, B9D2, BIRC5, BUB1, BUB1B, BUB3, CCNB1, CCNB2, CDC20, CDCA5, CDCA8, CDK1, CENPA, CENPC, CENPE, CENPF, CENPH, CENPI, CENPK, CENPL, CENPM, CENPN, CENPO, CENPP, CENPQ, CENPS, CENPS-CORT, CENPT, CENPU, CKAP5, CLASP1, CLASP2, CLIP1, DSN1, DYNC1H1, DYNC1I1, DYNC1I2, DYNC1LI1, DYNC1LI2, DYNLL1, DYNLL2, ERCC6L, INCENP, ITGB3BP, KIF18A, KIF2A, KIF2B, KIF2C, KNL1, KNTC1, MAD1L1, MAD2L1, MAPR…
R-HSA:2484822	REACTOME_Reactions_26.12.2019	Kinetochore assembly	[-1]	[Group59]	11	9016394	2.24218e+06	5.15702e+08	{Group59=8.611566495561773E-19}	{Group59=4.56413024264774E-17}	[KNTC1, NDC80, NUF2, NUP107, RAD21, RCC2, SEC13, SKA1, TAOK1, TUBA1C, ZWILCH]	[AHCTF1, AURKB, B9D2, BIRC5, BUB1, BUB1B, BUB3, CDC20, CDCA5, CDCA8, CENPA, CENPC, CENPE, CENPF, CENPH, CENPI, CENPK, CENPL, CENPM, CENPN, CENPO, CENPP, CENPQ, CENPS, CENPS-CORT, CENPT, CENPU, CKAP5, CLASP1, CLASP2, CLIP1, DSN1, DYNC1H1, DYNC1I1, DYNC1I2, DYNC1LI1, DYNC1LI2, DYNLL1, DYNLL2, ERCC6L, INCENP, ITGB3BP, KIF18A, KIF2A, KIF2B, KIF2C, KNL1, KNTC1, MAD1L1, MAD2L1, MAPRE1, MIS12, NDC80, ND…
R-HSA:2500257	REACTOME_Pathways_26.12.2019	Resolution of Sister Chromatid Cohesion	[-1]	[Group59]	11	8730159	3.17817e+06	7.21444e+07	{Group59=8.611566495561773E-19}	{Group59=4.56413024264774E-17}	[KNTC1, NDC80, NUF2, NUP107, RAD21, RCC2, SEC13, SKA1, TAOK1, TUBA1C, ZWILCH]	[AHCTF1, AURKB, B9D2, BIRC5, BUB1, BUB1B, BUB3, CCNB1, CCNB2, CDC20, CDCA5, CDCA8, CDK1, CENPA, CENPC, CENPE, CENPF, CENPH, CENPI, CENPK, CENPL, CENPM, CENPN, CENPO, CENPP, CENPQ, CENPS, CENPS-CORT, CENPT, CENPU, CKAP5, CLASP1, CLASP2, CLIP1, DSN1, DYNC1H1, DYNC1I1, DYNC1I2, DYNC1LI1, DYNC1LI2, DYNLL1, DYNLL2, ERCC6L, HDAC8, INCENP, ITGB3BP, KIF18A, KIF2A, KIF2B, KIF2C, KNL1, KNTC1, MAD1L1, MAD2L…
R-HSA:2555396	REACTOME_Pathways_26.12.2019	Mitotic Metaphase and Anaphase	[-1]	[Group59]	13	64356437	352520	7.93171e+07	{Group59=8.611566495561773E-19}	{Group59=4.56413024264774E-17}	[CDC27, KNTC1, NDC80, NUF2, NUP107, RAD21, RCC2, SEC13, SKA1, TAOK1, TUBA1C, UBC, ZWILCH]	[AHCTF1, ANAPC1, ANAPC10, ANAPC11, ANAPC15, ANAPC16, ANAPC2, ANAPC4, ANAPC5, ANAPC7, ANKLE2, AURKB, B9D2, BANF1, BIRC5, BUB1, BUB1B, BUB3, CDC16, CDC20, CDC23, CDC26, CDC27, CDCA5, CDCA8, CENPA, CENPC, CENPE, CENPF, CENPH, CENPI, CENPK, CENPL, CENPM, CENPN, CENPO, CENPP, CENPQ, CENPS, CENPS-CORT, CENPT, CENPU, CKAP5, CLASP1, CLASP2, CLIP1, DSN1, DYNC1H1, DYNC1I1, DYNC1I2, DYNC1LI1, DYNC1LI2, DYNL…
R-HSA:2990846	REACTOME_Pathways_26.12.2019	SUMOylation	[-1]	[Group21]	10	5319149	2.31755e+08	4.58875e+10	{Group21=2.317552936011552E-7}	{Group21=8.574945863242742E-6}	[CBX4, CHD3, EP300, IKBKE, IKBKG, NRIP1, NUP107, RAD21, SEC13, SENP1]	[AAAS, AR, AURKA, AURKB, BIRC5, BLM, BMI1, BRCA1, CASP8AP2, CBX2, CBX4, CBX5, CBX8, CDCA8, CDKN2A, CETN2, CHD3, COMMD3-BMI1, CREBBP, CTBP1, DAXX, DDX17, DDX5, DNMT1, DNMT3A, DNMT3B, EID3, EP300, ESR1, FOXL2, HDAC1, HDAC2, HDAC4, HDAC7, HERC2, HIC1, HIPK2, HIST1H4A, HIST1H4B, HIST1H4C, HIST1H4D, HIST1H4E, HIST1H4F, HIST1H4H, HIST1H4I, HIST1H4J, HIST1H4K, HIST1H4L, HIST2H4A, HIST2H4B, HIST4H4, HNRN…
R-HSA:3371497	REACTOME_Pathways_26.12.2019	HSP90 chaperone cycle for steroid hormone receptors (SHR)	[-1]	[Group60]	4	72727275	3.32133e+12	0.03155261568562707	{Group60=1.8803350106455917E-29}	{Group60=1.0717909560679872E-27}	[HSP90AA1, PTGES3, STIP1, TUBA1C]	[ACTR10, ACTR1A, AR, CAPZA1, CAPZA2, CAPZA3, CAPZB, DCTN1, DCTN2, DCTN3, DCTN4, DCTN5, DCTN6, DNAJA1, DNAJA2, DNAJA4, DNAJB1, DYNC1H1, DYNC1I1, DYNC1I2, DYNC1LI1, DYNC1LI2, DYNLL1, DYNLL2, FKBP4, FKBP5, HSP90AA1, HSP90AB1, HSPA1A, HSPA1B, HSPA1L, HSPA2, HSPA8, NR3C1, NR3C2, PGR, PTGES3, STIP1, TUBA1A, TUBA1B, TUBA1C, TUBA3C, TUBA3D, TUBA3E, TUBA4A, TUBA8, TUBAL3, TUBB1, TUBB2A, TUBB2B, TUBB3, TUB…
R-HSA:3371556	REACTOME_Pathways_26.12.2019	Cellular response to heat stress	[-1]	[Group53, Group58, Group60]	6	6741573	1.64195e+11	0.002594275150239583	{Group53=1.3645981407432748E-16, Group58=1.061913628013914E-27, Group60=1.8803350106455917E-29}	{Group53=7.095910331865029E-15, Group58=5.946716316877918E-26, Group60=1.0717909560679872E-27}	[EP300, HSP90AA1, HSPA14, NUP107, PTGES3, SEC13]	[AAAS, AKT1S1, ATM, ATR, BAG1, BAG2, BAG3, BAG4, BAG5, CAMK2A, CAMK2B, CAMK2D, CAMK2G, CCAR2, CREBBP, CRYAB, DNAJB1, DNAJB6, DNAJC2, DNAJC7, EEF1A1, EP300, FKBP4, GSK3B, HDAC6, HIKESHI, HSBP1, HSF1, HSP90AA1, HSP90AB1, HSPA12A, HSPA12B, HSPA13, HSPA14, HSPA1A, HSPA1B, HSPA1L, HSPA2, HSPA4, HSPA4L, HSPA5, HSPA6, HSPA8, HSPA9, HSPB8, HSPH1, MAPK1, MAPK3, MAPKAPK2, MLST8, MTOR, NDC1, NUP107, NUP133,…
R-HSA:3371568	REACTOME_Pathways_26.12.2019	Attenuation phase	[-1]	[Group46, Group51, Group60]	3	21428572	7.26363e+10	0.009878530328363349	{Group46=1.1194048436203418E-9, Group51=6.012467780572305E-12, Group60=1.8803350106455917E-29}	{Group46=4.701500343205435E-8, Group51=2.8859845346747065E-10, Group60=1.0717909560679872E-27}	[EP300, HSP90AA1, PTGES3]	[CREBBP, DNAJB1, EP300, FKBP4, HSBP1, HSF1, HSP90AA1, HSP90AB1, HSPA1A, HSPA1B, HSPA1L, HSPA2, HSPA8, PTGES3]
R-HSA:3371571	REACTOME_Pathways_26.12.2019	HSF1-dependent transactivation	[-1]	[Group46, Group51, Group60]	3	12.5	3.86424e+12	0.03477813267623432	{Group46=1.1194048436203418E-9, Group51=6.012467780572305E-12, Group60=1.8803350106455917E-29}	{Group46=4.701500343205435E-8, Group51=2.8859845346747065E-10, Group60=1.0717909560679872E-27}	[EP300, HSP90AA1, PTGES3]	[AKT1S1, CAMK2A, CAMK2B, CAMK2D, CAMK2G, CREBBP, CRYAB, DNAJB1, EP300, FKBP4, HSBP1, HSF1, HSP90AA1, HSP90AB1, HSPA1A, HSPA1B, HSPA1L, HSPA2, HSPA8, HSPB8, MLST8, MTOR, PTGES3, RPTOR]
R-HSA:3371586	REACTOME_Reactions_26.12.2019	Dissociation of cytosolic HSF1:HSP90 complex	[-1]	[Group60]	2	50.0	2.1056e+12	0.02316158551064146	{Group60=1.8803350106455917E-29}	{Group60=1.0717909560679872E-27}	[HSP90AA1, PTGES3]	[HSF1, HSP90AA1, HSP90AB1, PTGES3]
R-HSA:375302	REACTOME_Reactions_26.12.2019	Kinetochore capture of astral microtubules	[-1]	[Group59]	10	8849558	1.79169e+07	3.92381e+08	{Group59=8.611566495561773E-19}	{Group59=4.56413024264774E-17}	[KNTC1, NDC80, NUF2, NUP107, RCC2, SEC13, SKA1, TAOK1, TUBA1C, ZWILCH]	[AHCTF1, AURKB, B9D2, BIRC5, BUB1, BUB1B, BUB3, CDC20, CDCA8, CENPA, CENPC, CENPE, CENPF, CENPH, CENPI, CENPK, CENPL, CENPM, CENPN, CENPO, CENPP, CENPQ, CENPS, CENPS-CORT, CENPT, CENPU, CKAP5, CLASP1, CLASP2, CLIP1, DSN1, DYNC1H1, DYNC1I1, DYNC1I2, DYNC1LI1, DYNC1LI2, DYNLL1, DYNLL2, ERCC6L, INCENP, ITGB3BP, KIF18A, KIF2A, KIF2B, KIF2C, KNL1, KNTC1, MAD1L1, MAD2L1, MAPRE1, MIS12, NDC80, NDE1, NDE…
R-HSA:381119	REACTOME_Pathways_26.12.2019	Unfolded Protein Response (UPR)	[-1]	[Group00]	5	5319149	2.59263e+11	0.02644486573899013	{Group00=2.592633895979425E-4}	{Group00=0.0028518972855773672}	[CUL7, EXOSC8, GFPT1, MBTPS1, SRPRB]	[ACADVL, ADD1, ARFGAP1, ASNS, ATF3, ATF4, ATF6, ATP6V0D1, CALR, CCL2, CEBPB, CEBPG, CREB3, CREB3L1, CREB3L2, CREB3L3, CREB3L4, CREBRF, CTDSP2, CUL7, CXCL8, CXXC1, DCP2, DCSTAMP, DCTN1, DDIT3, DDX11, DIS3, DNAJB11, DNAJB9, DNAJC3, EDEM1, EIF2AK3, EIF2S1, EIF2S2, EIF2S3, ERN1, EXOSC1, EXOSC2, EXOSC3, EXOSC4, EXOSC5, EXOSC6, EXOSC7, EXOSC8, EXOSC9, EXTL1, EXTL2, EXTL3, FKBP14, GFPT1, GOSR2, GSK3A, H…
R-HSA:382061	REACTOME_Reactions_26.12.2019	Extracellular processing of novel PDGFs	[-1]	[Group43, Group51]	2	50.0	2.1056e+12	0.02316158551064146	{Group43=6.117997390577368E-8, Group51=6.012467780572305E-12}	{Group43=2.447198956230947E-6, Group51=2.8859845346747065E-10}	[PDGFC, PLAT]	[PDGFC, PDGFD, PLAT, PLG]
R-HSA:432722	REACTOME_Pathways_26.12.2019	Golgi Associated Vesicle Biogenesis	[-1]	[Group22]	5	8928572	2.17039e+11	0.0033207003178733993	{Group22=4.8062190859448995E-6}	{Group22=1.4899279166429187E-4}	[AP4E1, DTNBP1, GAK, PIK3C2A, TXNDC5]	[ACBD3, AP1B1, AP1G1, AP1M1, AP1M2, AP1S1, AP1S2, AP1S3, AP3B1, AP3S1, AP4B1, AP4E1, ARF1, ARRB1, BLOC1S1, BLOC1S3, BLOC1S4, BLOC1S6, CLINT1, CLTA, CLTC, CPD, DNAJC6, DNM2, DTNBP1, FTH1, FTL, GAK, GOLGB1, HIP1R, HSPA8, IGF2R, NAPA, NECAP1, OCRL, PICALM, PIK3C2A, PUM1, RAB5C, SH3D19, SH3GL2, SNAPIN, SNX2, SNX5, SNX9, SORT1, TBC1D8B, TFRC, TGOLN2, TPD52, TPD52L1, TXNDC5, VAMP2, VAMP7, VAMP8, YIPF6]
R-HSA:446193	REACTOME_Pathways_26.12.2019	Biosynthesis of the N-glycan precursor (dolichol lipid-linked oligosaccharide, LLO) and transfer to a nascent protein	[-1]	[Group45]	5	64102564	1.07768e+12	0.013578799273124345	{Group45=2.4070411545515687E-12}	{Group45=1.1794501657302687E-10}	[CMAS, GFPT1, NUS1, PGM3, ST6GALNAC5]	[ALG1, ALG10, ALG10B, ALG11, ALG12, ALG13, ALG14, ALG2, ALG3, ALG5, ALG6, ALG8, ALG9, AMDHD2, CMAS, CTSA, DHDDS, DOLK, DOLPP1, DPAGT1, DPM1, DPM2, DPM3, FCSK, FPGT, FUOM, GFPT1, GFPT2, GLB1, GMDS, GMPPA, GMPPB, GNE, GNPNAT1, MPDU1, MPI, MVD, NAGK, NANP, NANS, NEU1, NEU2, NEU3, NEU4, NPL, NUDT14, NUS1, PGM3, PMM1, PMM2, RENBP, RFT1, SLC17A5, SLC35A1, SLC35C1, SRD5A3, ST3GAL1, ST3GAL2, ST3GAL3, ST3…
R-HSA:446203	REACTOME_Pathways_26.12.2019	Asparagine N-linked glycosylation	[-1]	[Group45, Group58]	17	55921054	633.445	1.48226e+07	{Group45=2.4070411545515687E-12, Group58=1.061913628013914E-27}	{Group45=1.1794501657302687E-10, Group58=5.946716316877918E-26}	[ANK2, ANKRD28, CANX, CMAS, GBF1, GFPT1, MAN1A2, MAN2A1, NAPG, NUS1, PGM3, SEC13, SEC23IP, ST6GALNAC5, TMED9, TUBA1C, UBC]	[ACTR10, ACTR1A, ALG1, ALG10, ALG10B, ALG11, ALG12, ALG13, ALG14, ALG2, ALG3, ALG5, ALG6, ALG8, ALG9, AMDHD2, AMFR, ANK1, ANK2, ANK3, ANKRD28, ARCN1, AREG, ARF1, ARF3, ARF4, ARF5, ARFGAP1, ARFGAP2, ARFGAP3, ASGR1, ASGR2, B4GALNT2, B4GALT1, B4GALT2, B4GALT3, B4GALT4, B4GALT5, B4GALT6, BET1, BET1L, CALR, CANX, CAPZA1, CAPZA2, CAPZA3, CAPZB, CD55, CD59, CGA, CHST10, CHST8, CMAS, CNIH1, CNIH2, CNIH3,…
R-HSA:446219	REACTOME_Pathways_26.12.2019	Synthesis of substrates in N-glycan biosythesis	[-1]	[Group45]	5	79365077	3.85979e+10	0.0055581046403266245	{Group45=2.4070411545515687E-12}	{Group45=1.1794501657302687E-10}	[CMAS, GFPT1, NUS1, PGM3, ST6GALNAC5]	[ALG5, AMDHD2, CMAS, CTSA, DHDDS, DOLK, DOLPP1, DPM1, DPM2, DPM3, FCSK, FPGT, FUOM, GFPT1, GFPT2, GLB1, GMDS, GMPPA, GMPPB, GNE, GNPNAT1, MPI, MVD, NAGK, NANP, NANS, NEU1, NEU2, NEU3, NEU4, NPL, NUDT14, NUS1, PGM3, PMM1, PMM2, RENBP, SLC17A5, SLC35A1, SLC35C1, SRD5A3, ST3GAL1, ST3GAL2, ST3GAL3, ST3GAL4, ST3GAL5, ST3GAL6, ST6GAL1, ST6GAL2, ST6GALNAC1, ST6GALNAC2, ST6GALNAC3, ST6GALNAC4, ST6GALNAC5…
R-HSA:447115	REACTOME_Pathways_26.12.2019	Interleukin-12 family signaling	[-1]	[Group41]	4	7017544	3.81094e+12	0.034679550740103066	{Group41=1.539225955808976E-8}	{Group41=6.310826418816801E-7}	[ANXA2, CANX, P4HB, PDCD4]	[AIP, ANXA2, ARF1, BOLA2, BOLA2B, CA1, CANX, CAPZA1, CDC42, CFL1, CNN2, CRLF1, EBI3, GSTA2, GSTO1, HNRNPA2B1, HNRNPDL, HNRNPF, HSPA9, IFNG, IL10, IL12A, IL12B, IL12RB1, IL12RB2, IL23A, IL23R, IL27, IL27RA, IL6ST, JAK1, JAK2, LCP1, LMNB1, MIF, MSN, MTAP, P4HB, PAK2, PDCD4, PITPNA, PPIA, PSME2, RALA, RAP1B, RPLP0, SERPINB2, SNRPA1, SOD1, SOD2, STAT1, STAT3, STAT4, TALDO1, TCP1, TYK2, VAMP7]
R-HSA:450294	REACTOME_Pathways_26.12.2019	MAP kinase activation	[-1]	[Group44, Group52, Group56]	4	6.25	5.93261e+11	0.04805412882225174	{Group44=2.962121950013061E-11, Group52=6.312090300408837E-16, Group56=3.8503356637014907E-10}	{Group44=1.3921973165061387E-9, Group52=3.219166053208507E-14, Group56=1.694147692028656E-8}	[FOS, IKBKG, MAPK7, UBC]	[ATF1, ATF2, BTRC, CHUK, CREB1, CUL1, DUSP3, DUSP4, DUSP6, DUSP7, ELK1, FBXW11, FOS, IKBKB, IKBKG, IRAK1, IRAK2, JUN, MAP2K1, MAP2K3, MAP2K4, MAP2K6, MAP2K7, MAP3K7, MAP3K8, MAPK1, MAPK10, MAPK11, MAPK14, MAPK3, MAPK7, MAPK8, MAPK9, MAPKAPK2, MAPKAPK3, MEF2A, MEF2C, NFKB1, NOD1, NOD2, PPP2CA, PPP2CB, PPP2R1A, PPP2R1B, PPP2R5D, RIPK2, RPS27A, RPS6KA1, RPS6KA2, RPS6KA3, RPS6KA5, SKP1, TAB1, TAB2, T…
R-HSA:5082409	REACTOME_Reactions_26.12.2019	Dissociation of HSF1:HSP90 complex in the nucleus	[-1]	[Group60]	2	50.0	2.1056e+12	0.02316158551064146	{Group60=1.8803350106455917E-29}	{Group60=1.0717909560679872E-27}	[HSP90AA1, PTGES3]	[HSF1, HSP90AA1, HSP90AB1, PTGES3]
R-HSA:5324617	REACTOME_Reactions_26.12.2019	HSP90:FKBP4:PTGES3 binds HSF1 trimer	[-1]	[Group60]	2	40.0	3.49549e+12	0.03215847417310776	{Group60=1.8803350106455917E-29}	{Group60=1.0717909560679872E-27}	[HSP90AA1, PTGES3]	[FKBP4, HSF1, HSP90AA1, HSP90AB1, PTGES3]
R-HSA:5324632	REACTOME_Reactions_26.12.2019	Dissociation of cytosolic HSF1:HSP90:HDAC6:PTGES3 upon sensing protein aggregates	[-1]	[Group60]	2	33333332	5.22255e+10	0.044391710887920974	{Group60=1.8803350106455917E-29}	{Group60=1.0717909560679872E-27}	[HSP90AA1, PTGES3]	[HDAC6, HSF1, HSP90AA1, HSP90AB1, PTGES3, VCP]
R-HSA:5333615	REACTOME_Reactions_26.12.2019	80S:Met-tRNAi:mRNA:SECISBP2:Sec-tRNA(Sec):EEFSEC:GTP is hydrolysed to 80S:Met-tRNAi:mRNA:SECISBP2:Sec and EEFSEC:GDP by EEFSEC	[-1]	[Group53]	5	56179776	2.00865e+12	0.02229598177180435	{Group53=1.3645981407432748E-16}	{Group53=7.095910331865029E-15}	[EEFSEC, RPL27A, RPL34, RPLP1, RPS12]	[EEFSEC, RPL10, RPL10A, RPL10L, RPL11, RPL12, RPL13, RPL13A, RPL14, RPL15, RPL17, RPL18, RPL18A, RPL19, RPL21, RPL22, RPL22L1, RPL23, RPL23A, RPL24, RPL26, RPL26L1, RPL27, RPL27A, RPL28, RPL29, RPL3, RPL30, RPL31, RPL32, RPL34, RPL35, RPL35A, RPL36, RPL36A, RPL36AL, RPL37, RPL37A, RPL38, RPL39, RPL39L, RPL3L, RPL4, RPL41, RPL5, RPL6, RPL7, RPL7A, RPL8, RPL9, RPLP0, RPLP1, RPLP2, RPS10, RPS11, RPS…
R-HSA:5617816	REACTOME_Reactions_26.12.2019	RAB3IP stimulates nucleotide exchange on RAB8A	[-1]	[Group48]	5	5263158	2.72343e+11	0.027506632968297928	{Group48=2.8435312757592985E-5}	{Group48=7.393181316974176E-4}	[C2CD3, CEP152, HSP90AA1, SCLT1, SSNA1]	[ACTR1A, AHI1, AKAP9, ALMS1, B9D1, B9D2, C2CD3, CC2D2A, CDK1, CDK5RAP2, CENPJ, CEP131, CEP135, CEP152, CEP162, CEP164, CEP192, CEP250, CEP290, CEP41, CEP57, CEP63, CEP70, CEP72, CEP76, CEP78, CEP83, CEP89, CETN2, CKAP5, CLASP1, CNTRL, CSNK1D, CSNK1E, DCTN1, DCTN2, DCTN3, DYNC1H1, DYNC1I2, DYNLL1, FBF1, FGFR1OP, HAUS1, HAUS2, HAUS3, HAUS4, HAUS5, HAUS6, HAUS7, HAUS8, HSP90AA1, IQCB1, KIF24, MAPRE1…
R-HSA:5618073	REACTOME_Reactions_26.12.2019	FKBP4 replaces FKBP5 within HSP90:ATP:FKBP5:unfolded protein	[-1]	[Group60]	2	40.0	3.49549e+12	0.03215847417310776	{Group60=1.8803350106455917E-29}	{Group60=1.0717909560679872E-27}	[HSP90AA1, PTGES3]	[FKBP4, FKBP5, HSP90AA1, HSP90AB1, PTGES3]
R-HSA:5618098	REACTOME_Reactions_26.12.2019	p23 (PTGES3) binds HSP90:ATP:FKBP5:nascent protein	[-1]	[Group60]	3	30.0	2.43741e+11	0.0036561132022176275	{Group60=1.8803350106455917E-29}	{Group60=1.0717909560679872E-27}	[HSP90AA1, PTGES3, STIP1]	[FKBP5, HSP90AA1, HSP90AB1, HSPA1A, HSPA1B, HSPA1L, HSPA2, HSPA8, PTGES3, STIP1]
R-HSA:5618110	REACTOME_Reactions_26.12.2019	p23 (PTGES3) binds HSP90:ATP:FKBP4:nascent protein	[-1]	[Group60]	3	30.0	2.43741e+11	0.0036561132022176275	{Group60=1.8803350106455917E-29}	{Group60=1.0717909560679872E-27}	[HSP90AA1, PTGES3, STIP1]	[FKBP4, HSP90AA1, HSP90AB1, HSPA1A, HSPA1B, HSPA1L, HSPA2, HSPA8, PTGES3, STIP1]
R-HSA:5620912	REACTOME_Pathways_26.12.2019	Anchoring of the basal body to the plasma membrane	[-1]	[Group48]	6	6122449	2.84353e+11	0.004179990975366169	{Group48=2.8435312757592985E-5}	{Group48=7.393181316974176E-4}	[C2CD3, CEP152, CEP97, HSP90AA1, SCLT1, SSNA1]	[ACTR1A, AHI1, AKAP9, ALMS1, B9D1, B9D2, C2CD3, CC2D2A, CCP110, CDK1, CDK5RAP2, CENPJ, CEP131, CEP135, CEP152, CEP162, CEP164, CEP192, CEP250, CEP290, CEP41, CEP57, CEP63, CEP70, CEP72, CEP76, CEP78, CEP83, CEP89, CEP97, CETN2, CKAP5, CLASP1, CNTRL, CSNK1D, CSNK1E, DCTN1, DCTN2, DCTN3, DYNC1H1, DYNC1I2, DYNLL1, FBF1, FGFR1OP, HAUS1, HAUS2, HAUS3, HAUS4, HAUS5, HAUS6, HAUS7, HAUS8, HSP90AA1, IQCB1…
R-HSA:5626220	REACTOME_Reactions_26.12.2019	C2CD3 binds the mother centriole	[-1]	[Group48]	5	6756757	8.38473e+10	0.011067848639220505	{Group48=2.8435312757592985E-5}	{Group48=7.393181316974176E-4}	[C2CD3, CEP152, CEP97, HSP90AA1, SSNA1]	[ACTR1A, AKAP9, ALMS1, C2CD3, CCP110, CDK1, CDK5RAP2, CENPJ, CEP131, CEP135, CEP152, CEP162, CEP192, CEP250, CEP290, CEP41, CEP57, CEP63, CEP70, CEP72, CEP76, CEP78, CEP97, CETN2, CKAP5, CLASP1, CNTRL, CSNK1D, CSNK1E, DCTN1, DCTN2, DCTN3, DYNC1H1, DYNC1I2, DYNLL1, FGFR1OP, HAUS1, HAUS2, HAUS3, HAUS4, HAUS5, HAUS6, HAUS7, HAUS8, HSP90AA1, IQCB1, KIF24, MAPRE1, NDE1, NEDD1, NEK2, NINL, ODF2, OFD1, …
R-HSA:5626223	REACTOME_Reactions_26.12.2019	C2CD3 and OFD1 recruit 5 distal appendage proteins to the centriole	[-1]	[Group48]	6	7594937	8.25647e+09	0.0014283693021404488	{Group48=2.8435312757592985E-5}	{Group48=7.393181316974176E-4}	[C2CD3, CEP152, CEP97, HSP90AA1, SCLT1, SSNA1]	[ACTR1A, AKAP9, ALMS1, C2CD3, CCP110, CDK1, CDK5RAP2, CENPJ, CEP131, CEP135, CEP152, CEP162, CEP164, CEP192, CEP250, CEP290, CEP41, CEP57, CEP63, CEP70, CEP72, CEP76, CEP78, CEP83, CEP89, CEP97, CETN2, CKAP5, CLASP1, CNTRL, CSNK1D, CSNK1E, DCTN1, DCTN2, DCTN3, DYNC1H1, DYNC1I2, DYNLL1, FBF1, FGFR1OP, HAUS1, HAUS2, HAUS3, HAUS4, HAUS5, HAUS6, HAUS7, HAUS8, HSP90AA1, IQCB1, KIF24, MAPRE1, NDE1, NED…
R-HSA:5626227	REACTOME_Reactions_26.12.2019	CP110 and CEP97 dissociate from the centriole	[-1]	[Group48]	6	74074073	9.54407e+09	0.001612948041689927	{Group48=2.8435312757592985E-5}	{Group48=7.393181316974176E-4}	[C2CD3, CEP152, CEP97, HSP90AA1, SCLT1, SSNA1]	[ACTR1A, AKAP9, ALMS1, C2CD3, CCP110, CDK1, CDK5RAP2, CENPJ, CEP131, CEP135, CEP152, CEP162, CEP164, CEP192, CEP250, CEP290, CEP41, CEP57, CEP63, CEP70, CEP72, CEP76, CEP78, CEP83, CEP89, CEP97, CETN2, CKAP5, CLASP1, CNTRL, CSNK1D, CSNK1E, DCTN1, DCTN2, DCTN3, DYNC1H1, DYNC1I2, DYNLL1, FBF1, FGFR1OP, HAUS1, HAUS2, HAUS3, HAUS4, HAUS5, HAUS6, HAUS7, HAUS8, HSP90AA1, IQCB1, KIF24, MAPRE1, MARK4, ND…
R-HSA:5626228	REACTOME_Reactions_26.12.2019	The distal appendage proteins recruit TTBK2	[-1]	[Group48]	6	7.5	8.8814e+08	0.001509837151181631	{Group48=2.8435312757592985E-5}	{Group48=7.393181316974176E-4}	[C2CD3, CEP152, CEP97, HSP90AA1, SCLT1, SSNA1]	[ACTR1A, AKAP9, ALMS1, C2CD3, CCP110, CDK1, CDK5RAP2, CENPJ, CEP131, CEP135, CEP152, CEP162, CEP164, CEP192, CEP250, CEP290, CEP41, CEP57, CEP63, CEP70, CEP72, CEP76, CEP78, CEP83, CEP89, CEP97, CETN2, CKAP5, CLASP1, CNTRL, CSNK1D, CSNK1E, DCTN1, DCTN2, DCTN3, DYNC1H1, DYNC1I2, DYNLL1, FBF1, FGFR1OP, HAUS1, HAUS2, HAUS3, HAUS4, HAUS5, HAUS6, HAUS7, HAUS8, HSP90AA1, IQCB1, KIF24, MAPRE1, NDE1, NED…
R-HSA:5626681	REACTOME_Reactions_26.12.2019	Recruitment of transition zone proteins	[-1]	[Group48]	5	5376344	2.46666e+11	0.025899965079646432	{Group48=2.8435312757592985E-5}	{Group48=7.393181316974176E-4}	[C2CD3, CEP152, HSP90AA1, SCLT1, SSNA1]	[ACTR1A, AHI1, AKAP9, ALMS1, B9D1, B9D2, C2CD3, CC2D2A, CDK1, CDK5RAP2, CENPJ, CEP131, CEP135, CEP152, CEP162, CEP164, CEP192, CEP250, CEP290, CEP41, CEP57, CEP63, CEP70, CEP72, CEP76, CEP78, CEP83, CEP89, CETN2, CKAP5, CLASP1, CNTRL, CSNK1D, CSNK1E, DCTN1, DCTN2, DCTN3, DYNC1H1, DYNC1I2, DYNLL1, FBF1, FGFR1OP, HAUS1, HAUS2, HAUS3, HAUS4, HAUS5, HAUS6, HAUS7, HAUS8, HSP90AA1, IQCB1, KIF24, MAPRE1…
R-HSA:5626699	REACTOME_Reactions_26.12.2019	MARK4 binds ODF2 in the centriole	[-1]	[Group48]	6	74074073	9.54407e+09	0.001612948041689927	{Group48=2.8435312757592985E-5}	{Group48=7.393181316974176E-4}	[C2CD3, CEP152, CEP97, HSP90AA1, SCLT1, SSNA1]	[ACTR1A, AKAP9, ALMS1, C2CD3, CCP110, CDK1, CDK5RAP2, CENPJ, CEP131, CEP135, CEP152, CEP162, CEP164, CEP192, CEP250, CEP290, CEP41, CEP57, CEP63, CEP70, CEP72, CEP76, CEP78, CEP83, CEP89, CEP97, CETN2, CKAP5, CLASP1, CNTRL, CSNK1D, CSNK1E, DCTN1, DCTN2, DCTN3, DYNC1H1, DYNC1I2, DYNLL1, FBF1, FGFR1OP, HAUS1, HAUS2, HAUS3, HAUS4, HAUS5, HAUS6, HAUS7, HAUS8, HSP90AA1, IQCB1, KIF24, MAPRE1, MARK4, ND…
R-HSA:5637815	REACTOME_Pathways_26.12.2019	Signaling by Ligand-Responsive EGFR Variants in Cancer	[-1]	[Group51, Group54, Group55]	3	15789474	1.89134e+12	0.02156126823093418	{Group51=6.012467780572305E-12, Group54=6.061780344982608E-23, Group55=4.885497690121797E-15}	{Group51=2.8859845346747065E-10, Group54=3.3339791897404345E-21, Group55=2.442748845060898E-13}	[HSP90AA1, PIK3R1, UBC]	[CBL, CDC37, EGF, EGFR, GAB1, GRB2, HRAS, HSP90AA1, KRAS, NRAS, PIK3CA, PIK3R1, PLCG1, RPS27A, SHC1, SOS1, UBA52, UBB, UBC]
R-HSA:5638009	REACTOME_Reactions_26.12.2019	CEP164 recruits RAB3IP-carrying Golgi-derived vesicles to the basal body	[-1]	[Group48]	5	5319149	2.59263e+11	0.02644486573899013	{Group48=2.8435312757592985E-5}	{Group48=7.393181316974176E-4}	[C2CD3, CEP152, HSP90AA1, SCLT1, SSNA1]	[ACTR1A, AHI1, AKAP9, ALMS1, B9D1, B9D2, C2CD3, CC2D2A, CDK1, CDK5RAP2, CENPJ, CEP131, CEP135, CEP152, CEP162, CEP164, CEP192, CEP250, CEP290, CEP41, CEP57, CEP63, CEP70, CEP72, CEP76, CEP78, CEP83, CEP89, CETN2, CKAP5, CLASP1, CNTRL, CSNK1D, CSNK1E, DCTN1, DCTN2, DCTN3, DYNC1H1, DYNC1I2, DYNLL1, FBF1, FGFR1OP, HAUS1, HAUS2, HAUS3, HAUS4, HAUS5, HAUS6, HAUS7, HAUS8, HSP90AA1, IQCB1, KIF24, MAPRE1…
R-HSA:5654741	REACTOME_Pathways_26.12.2019	Signaling by FGFR3	[-1]	[Group47, Group55, Group57]	2	5.0	0.023770958824841367	0.023770958824841367	{Group47=1.7114979479052731E-7, Group55=4.885497690121797E-15, Group57=1.7795149096468096E-20}	{Group47=6.503692202040038E-6, Group55=2.442748845060898E-13, Group57=9.609380512092771E-19}	[PIK3R1, UBC]	[BRAF, CBL, FGF1, FGF16, FGF17, FGF18, FGF2, FGF20, FGF23, FGF4, FGF5, FGF8, FGF9, FGFR3, FRS2, FRS3, GAB1, GALNT3, GRB2, HRAS, KRAS, MAPK1, MAPK3, MKNK1, NRAS, PIK3CA, PIK3R1, PLCG1, PPP2CA, PPP2CB, PPP2R1A, PTPN11, RPS27A, SHC1, SOS1, SPRY2, SRC, UBA52, UBB, UBC]
R-HSA:5663220	REACTOME_Pathways_26.12.2019	RHO GTPases Activate Formins	[-1]	[Group59]	11	7857143	984756	2.18616e+09	{Group59=8.611566495561773E-19}	{Group59=4.56413024264774E-17}	[FMNL2, KNTC1, NDC80, NUF2, NUP107, RCC2, SEC13, SKA1, TAOK1, TUBA1C, ZWILCH]	[ACTB, ACTG1, AHCTF1, AURKB, B9D2, BIRC5, BUB1, BUB1B, BUB3, CDC20, CDC42, CDCA8, CENPA, CENPC, CENPE, CENPF, CENPH, CENPI, CENPK, CENPL, CENPM, CENPN, CENPO, CENPP, CENPQ, CENPS, CENPS-CORT, CENPT, CENPU, CKAP5, CLASP1, CLASP2, CLIP1, DAAM1, DIAPH1, DIAPH2, DIAPH3, DSN1, DVL1, DVL2, DVL3, DYNC1H1, DYNC1I1, DYNC1I2, DYNC1LI1, DYNC1LI2, DYNLL1, DYNLL2, ERCC6L, EVL, FMNL1, FMNL2, FMNL3, INCENP, ITG…
R-HSA:5663273	REACTOME_Reactions_26.12.2019	RORA, EP300, PPARGC1A bind NR1D1 gene	[-1]	[Group23]	2	50.0	2.1056e+12	0.02316158551064146	{Group23=2.1055986827855875E-4}	{Group23=0.0031583980241783813}	[EP300, NRIP1]	[EP300, NRIP1, PPARGC1A, RORA]
R-HSA:5666129	REACTOME_Reactions_26.12.2019	CDC42:GTP recruits DIAPH2-2 to kinetochores	[-1]	[Group59]	9	9183674	8.44255e+06	1.8067e+08	{Group59=8.611566495561773E-19}	{Group59=4.56413024264774E-17}	[KNTC1, NDC80, NUF2, NUP107, RCC2, SEC13, SKA1, TAOK1, ZWILCH]	[AHCTF1, AURKB, B9D2, BIRC5, BUB1, BUB1B, BUB3, CDC20, CDC42, CDCA8, CENPA, CENPC, CENPE, CENPF, CENPH, CENPI, CENPK, CENPL, CENPM, CENPN, CENPO, CENPP, CENPQ, CENPS, CENPS-CORT, CENPT, CENPU, CKAP5, CLASP1, CLASP2, CLIP1, DIAPH2, DSN1, DYNC1H1, DYNC1I1, DYNC1I2, DYNC1LI1, DYNC1LI2, DYNLL1, DYNLL2, ERCC6L, INCENP, ITGB3BP, KIF18A, KIF2A, KIF2B, KIF2C, KNL1, KNTC1, MAD1L1, MAD2L1, MAPRE1, MIS12, N…
R-HSA:5666160	REACTOME_Reactions_26.12.2019	AURKB phosphorylates DIAPH2-2 at kinetochores	[-1]	[Group59]	9	9183674	8.44255e+06	1.8067e+08	{Group59=8.611566495561773E-19}	{Group59=4.56413024264774E-17}	[KNTC1, NDC80, NUF2, NUP107, RCC2, SEC13, SKA1, TAOK1, ZWILCH]	[AHCTF1, AURKB, B9D2, BIRC5, BUB1, BUB1B, BUB3, CDC20, CDC42, CDCA8, CENPA, CENPC, CENPE, CENPF, CENPH, CENPI, CENPK, CENPL, CENPM, CENPN, CENPO, CENPP, CENPQ, CENPS, CENPS-CORT, CENPT, CENPU, CKAP5, CLASP1, CLASP2, CLIP1, DIAPH2, DSN1, DYNC1H1, DYNC1I1, DYNC1I2, DYNC1LI1, DYNC1LI2, DYNLL1, DYNLL2, ERCC6L, INCENP, ITGB3BP, KIF18A, KIF2A, KIF2B, KIF2C, KNL1, KNTC1, MAD1L1, MAD2L1, MAPRE1, MIS12, N…
R-HSA:5666169	REACTOME_Reactions_26.12.2019	Kinetochore capture of astral microtubules is positively regulated by CDC42:GTP:p-S196-DIAPH2-2	[-1]	[Group59]	10	8695652	2.12848e+07	4.61881e+08	{Group59=8.611566495561773E-19}	{Group59=4.56413024264774E-17}	[KNTC1, NDC80, NUF2, NUP107, RCC2, SEC13, SKA1, TAOK1, TUBA1C, ZWILCH]	[AHCTF1, AURKB, B9D2, BIRC5, BUB1, BUB1B, BUB3, CDC20, CDC42, CDCA8, CENPA, CENPC, CENPE, CENPF, CENPH, CENPI, CENPK, CENPL, CENPM, CENPN, CENPO, CENPP, CENPQ, CENPS, CENPS-CORT, CENPT, CENPU, CKAP5, CLASP1, CLASP2, CLIP1, DIAPH2, DSN1, DYNC1H1, DYNC1I1, DYNC1I2, DYNC1LI1, DYNC1LI2, DYNLL1, DYNLL2, ERCC6L, INCENP, ITGB3BP, KIF18A, KIF2A, KIF2B, KIF2C, KNL1, KNTC1, MAD1L1, MAD2L1, MAPRE1, MIS12, N…
R-HSA:5689861	REACTOME_Reactions_26.12.2019	Recruitment of XPA and release of CAK	[-1]	[Group56]	3	11538462	4.92032e+11	0.04231477041787789	{Group56=3.8503356637014907E-10}	{Group56=1.694147692028656E-8}	[GTF2H1, MNAT1, UBC]	[CCNH, CDK7, CETN2, CUL4A, CUL4B, DDB1, DDB2, ERCC2, ERCC3, GTF2H1, GTF2H2, GTF2H3, GTF2H4, GTF2H5, MNAT1, PARP1, PARP2, RAD23A, RAD23B, RBX1, RPS27A, UBA52, UBB, UBC, XPA, XPC]
R-HSA:5691000	REACTOME_Reactions_26.12.2019	TFIIH binds GG-NER site to form a verification complex	[-1]	[Group56]	3	12.0	4.37184e+12	0.03803500905648236	{Group56=3.8503356637014907E-10}	{Group56=1.694147692028656E-8}	[GTF2H1, MNAT1, UBC]	[CCNH, CDK7, CETN2, CUL4A, CUL4B, DDB1, DDB2, ERCC2, ERCC3, GTF2H1, GTF2H2, GTF2H3, GTF2H4, GTF2H5, MNAT1, PARP1, PARP2, RAD23A, RAD23B, RBX1, RPS27A, UBA52, UBB, UBC, XPC]
R-HSA:5696398	REACTOME_Pathways_26.12.2019	Nucleotide Excision Repair	[-1]	[Group56]	6	54054055	5.73261e+10	0.007968327748632814	{Group56=3.8503356637014907E-10}	{Group56=1.694147692028656E-8}	[EP300, GTF2H1, INO80, MNAT1, NFRKB, UBC]	[ACTB, ACTL6A, ACTR5, ACTR8, AQR, CCNH, CDK7, CETN2, CHD1L, COPS2, COPS3, COPS4, COPS5, COPS6, COPS7A, COPS7B, COPS8, CUL4A, CUL4B, DDB1, DDB2, ELL, EP300, ERCC1, ERCC2, ERCC3, ERCC4, ERCC5, ERCC6, ERCC8, GPS1, GTF2H1, GTF2H2, GTF2H3, GTF2H4, GTF2H5, HMGN1, INO80, INO80B, INO80C, INO80D, INO80E, ISY1, ISY1-RAB43, LIG1, LIG3, MCRS1, MNAT1, NFRKB, PARP1, PARP2, PCNA, PIAS1, PIAS3, POLD1, POLD2, POL…
R-HSA:5696399	REACTOME_Pathways_26.12.2019	Global Genome Nucleotide Excision Repair (GG-NER)	[-1]	[Group56]	5	5952381	1.53068e+12	0.01806199264195838	{Group56=3.8503356637014907E-10}	{Group56=1.694147692028656E-8}	[GTF2H1, INO80, MNAT1, NFRKB, UBC]	[ACTB, ACTL6A, ACTR5, ACTR8, CCNH, CDK7, CETN2, CHD1L, COPS2, COPS3, COPS4, COPS5, COPS6, COPS7A, COPS7B, COPS8, CUL4A, CUL4B, DDB1, DDB2, ERCC1, ERCC2, ERCC3, ERCC4, ERCC5, GPS1, GTF2H1, GTF2H2, GTF2H3, GTF2H4, GTF2H5, INO80, INO80B, INO80C, INO80D, INO80E, LIG1, LIG3, MCRS1, MNAT1, NFRKB, PARP1, PARP2, PCNA, PIAS1, PIAS3, POLD1, POLD2, POLD3, POLD4, POLE, POLE2, POLE3, POLE4, POLK, RAD23A, RAD2…
R-HSA:5696947	REACTOME_Reactions_26.12.2019	USP47 deubiquitinates POLB	[-1]	[Group55, Group57]	2	33333332	5.22255e+10	0.044391710887920974	{Group55=4.885497690121797E-15, Group57=1.7795149096468096E-20}	{Group55=2.442748845060898E-13, Group57=9.609380512092771E-19}	[UBC, USP47]	[POLB, RPS27A, UBA52, UBB, UBC, USP47]
R-HSA:6781823	REACTOME_Pathways_26.12.2019	Formation of TC-NER Pre-Incision Complex	[-1]	[Group56]	4	74074073	3.09422e+12	0.030323379863044654	{Group56=3.8503356637014907E-10}	{Group56=1.694147692028656E-8}	[EP300, GTF2H1, MNAT1, UBC]	[AQR, CCNH, CDK7, COPS2, COPS3, COPS4, COPS5, COPS6, COPS7A, COPS7B, COPS8, CUL4A, CUL4B, DDB1, EP300, ERCC2, ERCC3, ERCC6, ERCC8, GPS1, GTF2H1, GTF2H2, GTF2H3, GTF2H4, GTF2H5, HMGN1, ISY1, ISY1-RAB43, MNAT1, POLR2A, POLR2B, POLR2C, POLR2D, POLR2E, POLR2F, POLR2G, POLR2H, POLR2I, POLR2J, POLR2K, POLR2L, PPIE, PRPF19, RBX1, RPS27A, TCEA1, UBA52, UBB, UBC, USP7, UVSSA, XAB2, XPA, ZNF830]
R-HSA:6782004	REACTOME_Reactions_26.12.2019	Assembly of the pre-incision complex in TC-NER	[-1]	[Group56]	4	8888889	1.52055e+11	0.018094507309117575	{Group56=3.8503356637014907E-10}	{Group56=1.694147692028656E-8}	[EP300, GTF2H1, MNAT1, UBC]	[AQR, CCNH, CDK7, CUL4A, CUL4B, DDB1, EP300, ERCC2, ERCC3, ERCC6, ERCC8, GTF2H1, GTF2H2, GTF2H3, GTF2H4, GTF2H5, HMGN1, ISY1, ISY1-RAB43, MNAT1, POLR2A, POLR2B, POLR2C, POLR2D, POLR2E, POLR2F, POLR2G, POLR2H, POLR2I, POLR2J, POLR2K, POLR2L, PPIE, PRPF19, RBX1, RPS27A, TCEA1, UBA52, UBB, UBC, USP7, UVSSA, XAB2, XPA, ZNF830]
R-HSA:6782069	REACTOME_Reactions_26.12.2019	UVSSA:USP7 deubiquitinates ERCC6	[-1]	[Group56]	4	8888889	1.52055e+11	0.018094507309117575	{Group56=3.8503356637014907E-10}	{Group56=1.694147692028656E-8}	[EP300, GTF2H1, MNAT1, UBC]	[AQR, CCNH, CDK7, CUL4A, CUL4B, DDB1, EP300, ERCC2, ERCC3, ERCC6, ERCC8, GTF2H1, GTF2H2, GTF2H3, GTF2H4, GTF2H5, HMGN1, ISY1, ISY1-RAB43, MNAT1, POLR2A, POLR2B, POLR2C, POLR2D, POLR2E, POLR2F, POLR2G, POLR2H, POLR2I, POLR2J, POLR2K, POLR2L, PPIE, PRPF19, RBX1, RPS27A, TCEA1, UBA52, UBB, UBC, USP7, UVSSA, XAB2, XPA, ZNF830]
R-HSA:6782131	REACTOME_Reactions_26.12.2019	RNA Pol II backtracking in TC-NER	[-1]	[Group56]	4	8888889	1.52055e+11	0.018094507309117575	{Group56=3.8503356637014907E-10}	{Group56=1.694147692028656E-8}	[EP300, GTF2H1, MNAT1, UBC]	[AQR, CCNH, CDK7, CUL4A, CUL4B, DDB1, EP300, ERCC2, ERCC3, ERCC6, ERCC8, GTF2H1, GTF2H2, GTF2H3, GTF2H4, GTF2H5, HMGN1, ISY1, ISY1-RAB43, MNAT1, POLR2A, POLR2B, POLR2C, POLR2D, POLR2E, POLR2F, POLR2G, POLR2H, POLR2I, POLR2J, POLR2K, POLR2L, PPIE, PRPF19, RBX1, RPS27A, TCEA1, UBA52, UBB, UBC, USP7, UVSSA, XAB2, XPA, ZNF830]
R-HSA:6782138	REACTOME_Reactions_26.12.2019	ERCC5 and RPA bind TC-NER site	[-1]	[Group56]	4	8163265	2.12211e+12	0.023131046764005157	{Group56=3.8503356637014907E-10}	{Group56=1.694147692028656E-8}	[EP300, GTF2H1, MNAT1, UBC]	[AQR, CCNH, CDK7, CUL4A, CUL4B, DDB1, EP300, ERCC2, ERCC3, ERCC5, ERCC6, ERCC8, GTF2H1, GTF2H2, GTF2H3, GTF2H4, GTF2H5, HMGN1, ISY1, ISY1-RAB43, MNAT1, POLR2A, POLR2B, POLR2C, POLR2D, POLR2E, POLR2F, POLR2G, POLR2H, POLR2I, POLR2J, POLR2K, POLR2L, PPIE, PRPF19, RBX1, RPA1, RPA2, RPA3, RPS27A, TCEA1, UBA52, UBB, UBC, USP7, UVSSA, XAB2, XPA, ZNF830]
R-HSA:6782141	REACTOME_Reactions_26.12.2019	Binding of ERCC1:ERCC4 (ERCC1:XPF) to pre-incision complex in TC-NER	[-1]	[Group56]	4	78431373	2.47962e+12	0.02578804754923766	{Group56=3.8503356637014907E-10}	{Group56=1.694147692028656E-8}	[EP300, GTF2H1, MNAT1, UBC]	[AQR, CCNH, CDK7, CUL4A, CUL4B, DDB1, EP300, ERCC1, ERCC2, ERCC3, ERCC4, ERCC5, ERCC6, ERCC8, GTF2H1, GTF2H2, GTF2H3, GTF2H4, GTF2H5, HMGN1, ISY1, ISY1-RAB43, MNAT1, POLR2A, POLR2B, POLR2C, POLR2D, POLR2E, POLR2F, POLR2G, POLR2H, POLR2I, POLR2J, POLR2K, POLR2L, PPIE, PRPF19, RBX1, RPA1, RPA2, RPA3, RPS27A, TCEA1, UBA52, UBB, UBC, USP7, UVSSA, XAB2, XPA, ZNF830]
R-HSA:6782204	REACTOME_Reactions_26.12.2019	5' incision of damaged DNA strand by ERCC1:ERCC4 in TC-NER	[-1]	[Group56]	4	78431373	2.47962e+12	0.02578804754923766	{Group56=3.8503356637014907E-10}	{Group56=1.694147692028656E-8}	[EP300, GTF2H1, MNAT1, UBC]	[AQR, CCNH, CDK7, CUL4A, CUL4B, DDB1, EP300, ERCC1, ERCC2, ERCC3, ERCC4, ERCC5, ERCC6, ERCC8, GTF2H1, GTF2H2, GTF2H3, GTF2H4, GTF2H5, HMGN1, ISY1, ISY1-RAB43, MNAT1, POLR2A, POLR2B, POLR2C, POLR2D, POLR2E, POLR2F, POLR2G, POLR2H, POLR2I, POLR2J, POLR2K, POLR2L, PPIE, PRPF19, RBX1, RPA1, RPA2, RPA3, RPS27A, TCEA1, UBA52, UBB, UBC, USP7, UVSSA, XAB2, XPA, ZNF830]
R-HSA:6782208	REACTOME_Reactions_26.12.2019	Repair DNA synthesis of ~27-30 bases long patch by POLD, POLE or POLK in TC-NER	[-1]	[Group56]	4	6451613	5.25758e+11	0.044163698875468144	{Group56=3.8503356637014907E-10}	{Group56=1.694147692028656E-8}	[EP300, GTF2H1, MNAT1, UBC]	[AQR, CCNH, CDK7, CUL4A, CUL4B, DDB1, EP300, ERCC2, ERCC3, ERCC6, ERCC8, GTF2H1, GTF2H2, GTF2H3, GTF2H4, GTF2H5, HMGN1, ISY1, ISY1-RAB43, MNAT1, PCNA, POLD1, POLD2, POLD3, POLD4, POLE, POLE2, POLE3, POLE4, POLK, POLR2A, POLR2B, POLR2C, POLR2D, POLR2E, POLR2F, POLR2G, POLR2H, POLR2I, POLR2J, POLR2K, POLR2L, PPIE, PRPF19, RBX1, RFC1, RFC2, RFC3, RFC4, RFC5, RPA1, RPA2, RPA3, RPS27A, TCEA1, UBA52, U…
R-HSA:6782234	REACTOME_Reactions_26.12.2019	Recovery of RNA synthesis after TC-NER	[-1]	[Group56]	4	8888889	1.52055e+11	0.018094507309117575	{Group56=3.8503356637014907E-10}	{Group56=1.694147692028656E-8}	[EP300, GTF2H1, MNAT1, UBC]	[AQR, CCNH, CDK7, CUL4A, CUL4B, DDB1, ELL, EP300, ERCC2, ERCC3, ERCC6, ERCC8, GTF2H1, GTF2H2, GTF2H3, GTF2H4, GTF2H5, HMGN1, ISY1, ISY1-RAB43, MNAT1, POLR2A, POLR2B, POLR2C, POLR2D, POLR2E, POLR2F, POLR2G, POLR2H, POLR2I, POLR2J, POLR2K, POLR2L, PPIE, PRPF19, RBX1, RPS27A, TCEA1, UBA52, UBB, UBC, USP7, UVSSA, XAB2, ZNF830]
R-HSA:6783310	REACTOME_Pathways_26.12.2019	Fanconi Anemia Pathway	[-1]	[Group55, Group57]	2	5.0	0.023770958824841367	0.023770958824841367	{Group55=4.885497690121797E-15, Group57=1.7795149096468096E-20}	{Group55=2.442748845060898E-13, Group57=9.609380512092771E-19}	[FANCF, UBC]	[ATR, ATRIP, CENPS, CENPS-CORT, CENPX, DCLRE1A, DCLRE1B, EME1, EME2, ERCC1, ERCC4, FAAP100, FAAP20, FAAP24, FAN1, FANCA, FANCB, FANCC, FANCD2, FANCE, FANCF, FANCG, FANCI, FANCL, FANCM, MUS81, POLN, RPA1, RPA2, RPA3, RPS27A, SLX1A, SLX1B, SLX4, UBA52, UBB, UBC, UBE2T, USP1, WDR48]
R-HSA:6790041	REACTOME_Reactions_26.12.2019	Expression of STAT3-upregulated cytosolic proteins	[-1]	[Group50, Group51, Group54, Group55]	3	23076923	5.73246e+10	0.008025443744786528	{Group50=7.470222805708178E-10, Group51=6.012467780572305E-12, Group54=6.061780344982608E-23, Group55=4.885497690121797E-15}	{Group50=3.212195806454516E-8, Group51=2.8859845346747065E-10, Group54=3.3339791897404345E-21, Group55=2.442748845060898E-13}	[HSP90AA1, IRF4, PIK3R1]	[AKT1, CDKN1A, FSCN1, HSP90AA1, IRF4, MCL1, NOS2, PIK3R1, RHOU, SOCS3, STAT1, STAT3, VIM]
R-HSA:6791218	REACTOME_Reactions_26.12.2019	12S pre-rRNA is nucleolytically processed to yield 5.8S rRNA	[-1]	[Group53]	6	8.0	6.10194e+09	0.0010739422226312837	{Group53=1.3645981407432748E-16}	{Group53=7.095910331865029E-15}	[C1D, EXOSC8, MTREX, RPL27A, RPL34, RPLP1]	[C1D, DIS3, ERI1, EXOSC1, EXOSC10, EXOSC2, EXOSC3, EXOSC4, EXOSC5, EXOSC6, EXOSC7, EXOSC8, EXOSC9, ISG20L2, LAS1L, MPHOSPH6, MTREX, NOL9, PELP1, RPL10, RPL10A, RPL10L, RPL11, RPL12, RPL13, RPL13A, RPL14, RPL15, RPL17, RPL18, RPL18A, RPL19, RPL21, RPL22, RPL22L1, RPL23, RPL23A, RPL24, RPL26, RPL26L1, RPL27, RPL27A, RPL28, RPL29, RPL3, RPL30, RPL31, RPL32, RPL34, RPL35, RPL35A, RPL36, RPL36A, RPL36…
R-HSA:6791222	REACTOME_Reactions_26.12.2019	21S pre-rRNA is nucleolytically processed at site E (site2a) to yield 18SE pre-rRNA	[-1]	[Group53]	5	8064516	3.57081e+11	0.005177681505843105	{Group53=1.3645981407432748E-16}	{Group53=7.095910331865029E-15}	[C1D, EXOSC8, MTREX, RRP9, UTP20]	[BMS1, C1D, DCAF13, DDX47, DDX49, DDX52, DHX37, EMG1, EXOSC1, EXOSC10, EXOSC2, EXOSC3, EXOSC4, EXOSC5, EXOSC6, EXOSC7, EXOSC8, EXOSC9, FBL, FCF1, HEATR1, IMP3, IMP4, KRR1, MPHOSPH10, MPHOSPH6, MTREX, NOC4L, NOL11, NOL6, NOP14, NOP56, NOP58, NR_006880, PDCD11, PWP2, RCL1, RPS14, RPS2, RPS6, RPS7, RPS9, RRP36, RRP7A, RRP9, SNU13, TBL3, UTP11, UTP14A, UTP14C, UTP15, UTP18, UTP20, UTP25, UTP3, UTP4, …
R-HSA:6791226	REACTOME_Pathways_26.12.2019	Major pathway of rRNA processing in the nucleolus and cytosol	[-1]	[Group53]	10	5376344	2.09887e+09	4.19774e+10	{Group53=1.3645981407432748E-16}	{Group53=7.095910331865029E-15}	[C1D, DDX21, EXOSC8, MTREX, RPL27A, RPL34, RPLP1, RPS12, RRP9, UTP20]	[BMS1, BOP1, BUD23, BYSL, C1D, CSNK1D, CSNK1E, DCAF13, DDX21, DDX47, DDX49, DDX52, DHX37, DIS3, EBNA1BP2, EMG1, ERI1, EXOSC1, EXOSC10, EXOSC2, EXOSC3, EXOSC4, EXOSC5, EXOSC6, EXOSC7, EXOSC8, EXOSC9, FBL, FCF1, FTSJ3, GNL3, HEATR1, IMP3, IMP4, ISG20L2, KRR1, LAS1L, LTV1, MPHOSPH10, MPHOSPH6, MTREX, NCL, NIP7, NOB1, NOC4L, NOL11, NOL12, NOL6, NOL9, NOP14, NOP56, NOP58, NR_006880, NR_046235, PDCD11,…
R-HSA:6798748	REACTOME_Reactions_26.12.2019	Exocytosis of secretory granule lumen proteins	[-1]	[Group58]	8	776699	2.13218e+09	4.24304e+10	{Group58=1.061913628013914E-27}	{Group58=5.946716316877918E-26}	[AGL, ALDOA, ALDOC, CAND1, HSP90AA1, PGAM1, PNP, XRCC5]	[A1BG, ACTR1B, AGL, AHSG, ALAD, ALDOA, ALDOC, ALOX5, AMPD3, APAF1, APRT, ARHGAP45, ARHGAP9, ARPC5, ATG7, BIN2, C1orf35, C3, CAB39, CAND1, CAT, CCT8, CDA, CFD, COMMD9, COTL1, CRISPLD2, CSNK2B, CSTB, CTSH, CYFIP1, DBNL, DDX3X, DERA, DYNLT1, EEF1A1, EEF2, EPX, FCN1, FGR, GDI2, GHDC, GMFG, GPI, GSN, GSTP1, GYG1, HK3, HMGB1, HSP90AA1, HSP90AB1, HSPA6, HSPA8, HUWE1, IDH1, IMPDH1, IMPDH2, MAPK14, MIF, M…
R-HSA:6800434	REACTOME_Reactions_26.12.2019	Exocytosis of ficolin-rich granule lumen proteins	[-1]	[Group58]	7	5.6	1.09602e+11	0.0018193966807900643	{Group58=1.061913628013914E-27}	{Group58=5.946716316877918E-26}	[AGL, ALDOA, ALDOC, CAND1, HSP90AA1, PGAM1, PNP]	[A1BG, ACLY, ACTR10, ACTR1B, ACTR2, AGL, ALAD, ALDOA, ALDOC, ALOX5, AMPD3, APAF1, APEH, ARPC5, ARSB, ASAH1, ATG7, BIN2, C1orf35, CAB39, CALML5, CAND1, CANT1, CAPN1, CAT, CCT8, CDA, CDK13, CFD, COMMD3, COMMD9, COTL1, CRISPLD2, CSNK2B, CST3, CSTB, CTSB, CTSD, CTSH, CTSS, CTSZ, DBNL, DDX3X, DERA, DYNLT1, EEF1A1, EEF2, FCN1, FGL2, FTH1, GLB1, GMFG, GNS, GPI, GSDMD, GSN, GSTP1, GUSB, GYG1, HBB, HK3, H…
R-HSA:6811434	REACTOME_Pathways_26.12.2019	COPI-dependent Golgi-to-ER retrograde traffic	[-1]	[Group58]	5	5050505	3.2973e+11	0.03165407195259222	{Group58=1.061913628013914E-27}	{Group58=5.946716316877918E-26}	[GBF1, KIF22, NAPG, TMED9, TUBA1C]	[ARCN1, ARF1, ARF3, ARF4, ARF5, ARFGAP1, ARFGAP2, ARFGAP3, BNIP1, CENPE, COPA, COPB1, COPB2, COPE, COPG1, COPG2, COPZ1, COPZ2, GBF1, KDELR1, KDELR2, KDELR3, KIF11, KIF12, KIF13B, KIF15, KIF16B, KIF18A, KIF18B, KIF19, KIF1A, KIF1B, KIF1C, KIF20A, KIF20B, KIF21A, KIF21B, KIF22, KIF23, KIF25, KIF26A, KIF26B, KIF27, KIF2A, KIF2B, KIF2C, KIF3A, KIF3B, KIF3C, KIF4A, KIF4B, KIF5A, KIF5B, KIF6, KIF9, KIF…
R-HSA:6811440	REACTOME_Pathways_26.12.2019	Retrograde transport at the Trans-Golgi-Network	[-1]	[Group03]	4	8163265	2.12211e+12	0.023131046764005157	{Group03=2.1221143820188216E-4}	{Group03=0.00297096013482635}	[ARL1, NAPG, STX10, USP6NL]	[ARFIP2, ARFRP1, ARL1, COG1, COG2, COG3, COG4, COG5, COG6, COG7, COG8, GCC1, GCC2, GOLGA1, GOLGA4, IGF2R, M6PR, NAA30, NAA35, NAA38, NAPA, NAPB, NAPG, NSF, PLIN3, RAB43, RAB6A, RAB6B, RAB9A, RAB9B, RABEPK, RGP1, RHOBTB3, RIC1, SCOC, STX10, STX16, STX6, SYS1, TGOLN2, TMF1, USP6NL, VAMP3, VAMP4, VPS51, VPS52, VPS53, VPS54, VTI1A]
R-HSA:68877	REACTOME_Pathways_26.12.2019	Mitotic Prometaphase	[-1]	[Group59]	14	68627453	31289.2	7.29038e+06	{Group59=8.611566495561773E-19}	{Group59=4.56413024264774E-17}	[CEP152, HSP90AA1, KNTC1, NDC80, NUF2, NUP107, RAD21, RCC2, SEC13, SKA1, SSNA1, TAOK1, TUBA1C, ZWILCH]	[ACTR1A, AHCTF1, AKAP9, ALMS1, AURKB, B9D2, BIRC5, BUB1, BUB1B, BUB3, CCNB1, CCNB2, CCP110, CDC20, CDCA5, CDCA8, CDK1, CDK5RAP2, CENPA, CENPC, CENPE, CENPF, CENPH, CENPI, CENPJ, CENPK, CENPL, CENPM, CENPN, CENPO, CENPP, CENPQ, CENPS, CENPS-CORT, CENPT, CENPU, CEP131, CEP135, CEP152, CEP164, CEP192, CEP250, CEP290, CEP41, CEP57, CEP63, CEP70, CEP72, CEP76, CEP78, CETN2, CKAP5, CLASP1, CLASP2, CLIP…
R-HSA:68882	REACTOME_Pathways_26.12.2019	Mitotic Anaphase	[-1]	[Group59]	13	6467662	331598	7.49412e+07	{Group59=8.611566495561773E-19}	{Group59=4.56413024264774E-17}	[CDC27, KNTC1, NDC80, NUF2, NUP107, RAD21, RCC2, SEC13, SKA1, TAOK1, TUBA1C, UBC, ZWILCH]	[AHCTF1, ANAPC1, ANAPC10, ANAPC11, ANAPC15, ANAPC16, ANAPC2, ANAPC4, ANAPC5, ANAPC7, ANKLE2, AURKB, B9D2, BANF1, BIRC5, BUB1, BUB1B, BUB3, CDC16, CDC20, CDC23, CDC26, CDC27, CDCA5, CDCA8, CENPA, CENPC, CENPE, CENPF, CENPH, CENPI, CENPK, CENPL, CENPM, CENPN, CENPO, CENPP, CENPQ, CENPS, CENPS-CORT, CENPT, CENPU, CKAP5, CLASP1, CLASP2, CLIP1, DSN1, DYNC1H1, DYNC1I1, DYNC1I2, DYNC1LI1, DYNC1LI2, DYNL…
R-HSA:69618	REACTOME_Pathways_26.12.2019	Mitotic Spindle Checkpoint	[-1]	[Group59]	10	8928572	1.64176e+07	3.61187e+09	{Group59=8.611566495561773E-19}	{Group59=4.56413024264774E-17}	[CDC27, KNTC1, NDC80, NUF2, NUP107, RCC2, SEC13, SKA1, TAOK1, ZWILCH]	[AHCTF1, ANAPC1, ANAPC10, ANAPC11, ANAPC15, ANAPC16, ANAPC2, ANAPC4, ANAPC5, ANAPC7, AURKB, B9D2, BIRC5, BUB1, BUB1B, BUB3, CDC16, CDC20, CDC23, CDC26, CDC27, CDCA8, CENPA, CENPC, CENPE, CENPF, CENPH, CENPI, CENPK, CENPL, CENPM, CENPN, CENPO, CENPP, CENPQ, CENPS, CENPS-CORT, CENPT, CENPU, CKAP5, CLASP1, CLASP2, CLIP1, DSN1, DYNC1H1, DYNC1I1, DYNC1I2, DYNC1LI1, DYNC1LI2, DYNLL1, DYNLL2, ERCC6L, IN…
R-HSA:70171	REACTOME_Pathways_26.12.2019	Glycolysis	[-1]	[Group58]	8	11267606	1.1258e+08	2.39795e+09	{Group58=1.061913628013914E-27}	{Group58=5.946716316877918E-26}	[ALDOA, ALDOC, BPGM, GNPDA2, NUP107, PGAM1, PGP, SEC13]	[AAAS, ADPGK, ALDOA, ALDOB, ALDOC, BPGM, ENO1, ENO2, ENO3, GAPDH, GAPDHS, GCK, GCKR, GNPDA1, GNPDA2, GPI, HK1, HK2, HK3, NDC1, NUP107, NUP133, NUP153, NUP155, NUP160, NUP188, NUP205, NUP210, NUP214, NUP35, NUP37, NUP43, NUP50, NUP54, NUP58, NUP62, NUP85, NUP88, NUP93, NUP98, NUPL2, PFKFB1, PFKFB2, PFKFB3, PFKFB4, PFKL, PFKM, PFKP, PGAM1, PGAM2, PGK1, PGK2, PGM2L1, PGP, PKLR, PKM, POM121, PPP2CA, …
R-HSA:70326	REACTOME_Pathways_26.12.2019	Glucose metabolism	[-1]	[Group58]	8	8791209	8.10907e+07	1.65425e+11	{Group58=1.061913628013914E-27}	{Group58=5.946716316877918E-26}	[ALDOA, ALDOC, BPGM, GNPDA2, NUP107, PGAM1, PGP, SEC13]	[AAAS, ADPGK, ALDOA, ALDOB, ALDOC, BPGM, ENO1, ENO2, ENO3, FBP1, FBP2, G6PC, G6PC2, G6PC3, GAPDH, GAPDHS, GCK, GCKR, GNPDA1, GNPDA2, GOT1, GOT2, GPI, HK1, HK2, HK3, MDH1, MDH2, NDC1, NUP107, NUP133, NUP153, NUP155, NUP160, NUP188, NUP205, NUP210, NUP214, NUP35, NUP37, NUP43, NUP50, NUP54, NUP58, NUP62, NUP85, NUP88, NUP93, NUP98, NUPL2, PC, PCK1, PCK2, PFKFB1, PFKFB2, PFKFB3, PFKFB4, PFKL, PFKM, …
R-HSA:71495	REACTOME_Reactions_26.12.2019	dihydroxyacetone phosphate + D-glyceraldehyde 3-phosphate <=> D-fructose 1,6-bisphosphate	[-1]	[Group58]	2	66666664	1.05697e+12	0.013423535059275482	{Group58=1.061913628013914E-27}	{Group58=5.946716316877918E-26}	[ALDOA, ALDOC]	[ALDOA, ALDOB, ALDOC]
R-HSA:71496	REACTOME_Reactions_26.12.2019	D-fructose 1,6-bisphosphate <=> dihydroxyacetone phosphate + D-glyceraldehyde 3-phosphate	[-1]	[Group58]	2	66666664	1.05697e+12	0.013423535059275482	{Group58=1.061913628013914E-27}	{Group58=5.946716316877918E-26}	[ALDOA, ALDOC]	[ALDOA, ALDOB, ALDOC]
R-HSA:72764	REACTOME_Pathways_26.12.2019	Eukaryotic Translation Termination	[-1]	[Group53]	5	5376344	2.46666e+11	0.025899965079646432	{Group53=1.3645981407432748E-16}	{Group53=7.095910331865029E-15}	[N6AMT1, RPL27A, RPL34, RPLP1, RPS12]	[APEH, ETF1, GSPT1, GSPT2, N6AMT1, RPL10, RPL10A, RPL10L, RPL11, RPL12, RPL13, RPL13A, RPL14, RPL15, RPL17, RPL18, RPL18A, RPL19, RPL21, RPL22, RPL22L1, RPL23, RPL23A, RPL24, RPL26, RPL26L1, RPL27, RPL27A, RPL28, RPL29, RPL3, RPL30, RPL31, RPL32, RPL34, RPL35, RPL35A, RPL36, RPL36A, RPL36AL, RPL37, RPL37A, RPL38, RPL39, RPL39L, RPL3L, RPL4, RPL41, RPL5, RPL6, RPL7, RPL7A, RPL8, RPL9, RPLP0, RPLP1…
R-HSA:73817	REACTOME_Pathways_26.12.2019	Purine ribonucleoside monophosphate biosynthesis	[-1]	[Group49]	3	25.0	4.42916e+10	0.006333695769245581	{Group49=5.376125951096464E-7}	{Group49=1.935405342394727E-5}	[ATIC, GART, GMPS]	[ADSL, ADSS, ADSSL1, ATIC, GART, GMPS, IMPDH1, IMPDH2, LHPP, PAICS, PFAS, PPAT]
R-HSA:74259	REACTOME_Pathways_26.12.2019	Purine catabolism	[-1]	[Group49]	3	15789474	1.89134e+12	0.02156126823093418	{Group49=5.376125951096464E-7}	{Group49=1.935405342394727E-5}	[ITPA, NUDT16, PNP]	[ADPRM, DNPH1, GDA, GPX1, ITPA, NT5C, NT5C1A, NT5C1B, NT5C1B-RDH14, NT5C2, NT5E, NUDT1, NUDT15, NUDT16, NUDT18, NUDT5, NUDT9, PNP, XDH]
R-HSA:77594	REACTOME_Reactions_26.12.2019	Docking of the Mature intronless derived transcript derived mRNA, TAP and Aly/Ref at the NPC	[-1]	[Group58, Group60]	2	5.0	0.023770958824841367	0.023770958824841367	{Group58=1.061913628013914E-27, Group60=1.8803350106455917E-29}	{Group58=5.946716316877918E-26, Group60=1.0717909560679872E-27}	[NUP107, SEC13]	[AAAS, ALYREF, CPSF1, CPSF2, CPSF3, CPSF4, FIP1L1, NCBP1, NCBP2, NDC1, NUP107, NUP133, NUP153, NUP155, NUP160, NUP188, NUP205, NUP210, NUP214, NUP35, NUP37, NUP43, NUP50, NUP54, NUP58, NUP62, NUP85, NUP88, NUP93, NUP98, NUPL2, NXF1, POM121, RAE1, RANBP2, SEC13, SEH1L, SYMPK, TPR, WDR33]
R-HSA:8852130	REACTOME_Reactions_26.12.2019	UBA1 conjugates ubiquitin to nuclear E2 enzymes	[-1]	[Group35]	3	18.75	1.10763e+12	0.013845411531396026	{Group35=3.0259110525416144E-6}	{Group35=9.682915368133166E-5}	[UBC, UBE2E3, UBE2W]	[CDC34, RPS27A, UBA1, UBA52, UBB, UBC, UBE2A, UBE2B, UBE2C, UBE2D2, UBE2E1, UBE2E3, UBE2L3, UBE2S, UBE2T, UBE2W]
R-HSA:8868071	REACTOME_Reactions_26.12.2019	Clathrin recruits PIK3C2A	[-1]	[Group24]	5	54945054	2.22872e+12	0.024070147155824943	{Group24=2.2287173292430504E-4}	{Group24=0.0028973325280159654}	[EPS15, ITSN1, PIK3C2A, SCARB2, UBC]	[AAK1, ADRB2, AGFG1, AGTR1, AP2A1, AP2A2, AP2B1, AP2M1, AP2S1, APOB, AREG, ARRB1, ARRB2, AVP, AVPR2, BTC, CBL, CD3D, CD3G, CD4, CFTR, CHRM2, CLTA, CLTB, CLTC, CLTCL1, DAB2, DVL2, EGF, EGFR, EPGN, EPN1, EPN2, EPS15, EPS15L1, EREG, FCHO1, FCHO2, FZD4, GRB2, HBEGF, HGS, IGF2R, IL7R, ITSN1, ITSN2, KIAA0319, LDLR, LDLRAP1, LRP2, M6PR, NECAP1, NECAP2, PICALM, PIK3C2A, REPS1, REPS2, RPS27A, SCARB2, SGIP…
R-HSA:8868072	REACTOME_Reactions_26.12.2019	Clathrin-associated PIK3C2A phosphorylates PI(4)P to PI(3,4)P2	[-1]	[Group24]	5	54945054	2.22872e+12	0.024070147155824943	{Group24=2.2287173292430504E-4}	{Group24=0.0028973325280159654}	[EPS15, ITSN1, PIK3C2A, SCARB2, UBC]	[AAK1, ADRB2, AGFG1, AGTR1, AP2A1, AP2A2, AP2B1, AP2M1, AP2S1, APOB, AREG, ARRB1, ARRB2, AVP, AVPR2, BTC, CBL, CD3D, CD3G, CD4, CFTR, CHRM2, CLTA, CLTB, CLTC, CLTCL1, DAB2, DVL2, EGF, EGFR, EPGN, EPN1, EPN2, EPS15, EPS15L1, EREG, FCHO1, FCHO2, FZD4, GRB2, HBEGF, HGS, IGF2R, IL7R, ITSN1, ITSN2, KIAA0319, LDLR, LDLRAP1, LRP2, M6PR, NECAP1, NECAP2, PICALM, PIK3C2A, REPS1, REPS2, RPS27A, SCARB2, SGIP…
R-HSA:8868773	REACTOME_Pathways_26.12.2019	rRNA processing in the nucleus and cytosol	[-1]	[Group53]	10	5102041	3.40531e+09	6.64035e+10	{Group53=1.3645981407432748E-16}	{Group53=7.095910331865029E-15}	[C1D, DDX21, EXOSC8, MTREX, RPL27A, RPL34, RPLP1, RPS12, RRP9, UTP20]	[BMS1, BOP1, BUD23, BYSL, C1D, CSNK1D, CSNK1E, DCAF13, DDX21, DDX47, DDX49, DDX52, DHX37, DIMT1, DIS3, DKC1, EBNA1BP2, EMG1, ERI1, EXOSC1, EXOSC10, EXOSC2, EXOSC3, EXOSC4, EXOSC5, EXOSC6, EXOSC7, EXOSC8, EXOSC9, FBL, FCF1, FTSJ3, GAR1, GNL3, HEATR1, IMP3, IMP4, ISG20L2, KRR1, LAS1L, LTV1, MPHOSPH10, MPHOSPH6, MTREX, NAT10, NCL, NHP2, NIP7, NOB1, NOC4L, NOL11, NOL12, NOL6, NOL9, NOP10, NOP14, NOP2…
R-HSA:8939211	REACTOME_Pathways_26.12.2019	ESR-mediated signaling	[-1]	[Group42, Group46, Group54]	14	6278027	1.02309e+06	2.37356e+07	{Group42=3.1724510724096843E-10, Group46=1.1194048436203418E-9, Group54=6.061780344982608E-23}	{Group42=1.4276029825843579E-8, Group46=4.701500343205435E-8, Group54=3.3339791897404345E-21}	[EP300, FOS, HSP90AA1, HSPB1, KANK1, KAT5, MMP2, NRIP1, PIK3R1, PTGES3, RAD21, SP1, USF2, ZDHHC7]	[AGO1, AGO2, AGO3, AGO4, AKT1, AKT2, AKT3, AREG, ATF2, AXIN1, BCL2, BTC, CALM1, CALM2, CALM3, CARM1, CAV1, CAV2, CBFB, CCND1, CCNT1, CDK9, CDKN1B, CHD1, CITED1, CREB1, CREBBP, CTSD, CXCL12, CXXC5, DDX5, EBAG9, EGF, EGFR, ELK1, EP300, EPGN, ERBB4, EREG, ESR1, ESR2, FKBP4, FKBP5, FOS, FOSB, FOXA1, FOXO3, GATA3, GNAI1, GNAI2, GNAI3, GNAT3, GNB1, GNB2, GNB3, GNB4, GNB5, GNG10, GNG11, GNG12, GNG13, GN…
R-HSA:8939243	REACTOME_Pathways_26.12.2019	RUNX1 interacts with co-factors whose precise effect on RUNX1 targets is not known	[-1]	[Group38]	4	10526316	7.78457e+09	0.010431329222597523	{Group38=2.6545205648098196E-6}	{Group38=8.759917863872405E-5}	[ARID2, AUTS2, CBX4, EP300]	[ACTL6A, ACTL6B, ARID1A, ARID1B, ARID2, AUTS2, BMI1, CBFB, CBX2, CBX4, CBX6, CBX8, COMMD3-BMI1, CSNK2A1, CSNK2A2, CSNK2B, EP300, HIPK2, PBRM1, PCGF5, PHC1, PHC2, PHC3, RING1, RNF2, RUNX1, RYBP, SCMH1, SMARCA2, SMARCA4, SMARCB1, SMARCC1, SMARCC2, SMARCD1, SMARCD2, SMARCD3, SMARCE1, YAF2]
R-HSA:8952419	REACTOME_Reactions_26.12.2019	SMURFs ubiquitinate RUNX3	[-1]	[Group56, Group57]	3	37.5	1.14759e+11	0.001893520264560589	{Group56=3.8503356637014907E-10, Group57=1.7795149096468096E-20}	{Group56=1.694147692028656E-8, Group57=9.609380512092771E-19}	[EP300, SMURF2, UBC]	[EP300, RPS27A, RUNX3, SMURF1, SMURF2, UBA52, UBB, UBC]
R-HSA:8956320	REACTOME_Pathways_26.12.2019	Nucleobase biosynthesis	[-1]	[Group49]	4	26666666	1.60405e+10	2.98354e+12	{Group49=5.376125951096464E-7}	{Group49=1.935405342394727E-5}	[ATIC, GART, GMPS, UMPS]	[ADSL, ADSS, ADSSL1, ATIC, CAD, DHODH, GART, GMPS, IMPDH1, IMPDH2, LHPP, PAICS, PFAS, PPAT, UMPS]
R-HSA:9006931	REACTOME_Pathways_26.12.2019	Signaling by Nuclear Receptors	[-1]	[Group42, Group46, Group54]	15	5016722	502486	1.12557e+09	{Group42=3.1724510724096843E-10, Group46=1.1194048436203418E-9, Group54=6.061780344982608E-23}	{Group42=1.4276029825843579E-8, Group46=4.701500343205435E-8, Group54=3.3339791897404345E-21}	[EP300, FABP5, FOS, HSP90AA1, HSPB1, KANK1, KAT5, MMP2, NRIP1, PIK3R1, PTGES3, RAD21, SP1, USF2, ZDHHC7]	[ABCA1, ABCG1, ABCG5, ABCG8, ADH1A, ADH1C, ADH4, AGO1, AGO2, AGO3, AGO4, AKR1C3, AKT1, AKT2, AKT3, ALDH1A1, ALDH1A2, ALDH1A3, ALDH8A1, ANGPTL3, APOC1, APOC2, APOC4, APOD, APOE, AREG, ARL4C, ATF2, AXIN1, BCL2, BTC, CALM1, CALM2, CALM3, CARM1, CAV1, CAV2, CBFB, CCND1, CCNT1, CDK9, CDKN1B, CETP, CHD1, CITED1, CPT1A, CPT1B, CRABP1, CRABP2, CREB1, CREBBP, CTSD, CXCL12, CXXC5, CYP26A1, CYP26B1, CYP26C1…
R-HSA:9009391	REACTOME_Pathways_26.12.2019	Extra-nuclear estrogen signaling	[-1]	[Group42, Group44, Group54, Group55, Group57]	6	77922077	7.11331e+10	0.0012448291184062098	{Group42=3.1724510724096843E-10, Group44=2.962121950013061E-11, Group54=6.061780344982608E-23, Group55=4.885497690121797E-15, Group57=1.7795149096468096E-20}	{Group42=1.4276029825843579E-8, Group44=1.3921973165061387E-9, Group54=3.3339791897404345E-21, Group55=2.442748845060898E-13, Group57=9.609380512092771E-19}	[FOS, HSP90AA1, HSPB1, MMP2, PIK3R1, ZDHHC7]	[AKT1, AKT2, AKT3, AREG, BCL2, BTC, CALM1, CALM2, CALM3, CAV1, CAV2, CCND1, CDKN1B, CREB1, EGF, EGFR, ELK1, EPGN, EREG, ESR1, ESR2, FOS, FOXO3, GNAI1, GNAI2, GNAI3, GNAT3, GNB1, GNB2, GNB3, GNB4, GNB5, GNG10, GNG11, GNG12, GNG13, GNG2, GNG3, GNG4, GNG5, GNG7, GNG8, GNGT1, GNGT2, HBEGF, HRAS, HSP90AA1, HSPB1, IGF1R, KRAS, MAPK1, MAPK3, MMP2, MMP3, MMP7, MMP9, NOS3, NRAS, PDPK1, PIK3CA, PIK3R1, PIK…
R-HSA:9018519	REACTOME_Pathways_26.12.2019	Estrogen-dependent gene expression	[-1]	[Group42, Group46, Group57, Group60]	10	66666665	2.77789e+07	5.778e+09	{Group42=3.1724510724096843E-10, Group46=1.1194048436203418E-9, Group57=1.7795149096468096E-20, Group60=1.8803350106455917E-29}	{Group42=1.4276029825843579E-8, Group46=4.701500343205435E-8, Group57=9.609380512092771E-19, Group60=1.0717909560679872E-27}	[EP300, FOS, HSP90AA1, KANK1, KAT5, NRIP1, PTGES3, RAD21, SP1, USF2]	[AGO1, AGO2, AGO3, AGO4, ATF2, AXIN1, BCL2, CARM1, CBFB, CCND1, CCNT1, CDK9, CHD1, CITED1, CREBBP, CTSD, CXCL12, CXXC5, DDX5, EBAG9, EP300, ERBB4, ESR1, FKBP4, FOS, FOSB, FOXA1, GATA3, GPAM, GREB1, GTF2A1, GTF2A2, GTF2F1, GTF2F2, H2AFB1, H2AFJ, H2AFV, H2AFX, H2AFZ, H3F3A, H3F3B, HDAC1, HIST1H2AB, HIST1H2AC, HIST1H2AD, HIST1H2AE, HIST1H2AJ, HIST1H2BA, HIST1H2BB, HIST1H2BC, HIST1H2BD, HIST1H2BE, HI…
R-HSA:9021072	REACTOME_Reactions_26.12.2019	ZDHHC7, ZDHHC21 palmitoylate ESR1	[-1]	[Group54]	2	40.0	3.49549e+12	0.03215847417310776	{Group54=6.061780344982608E-23}	{Group54=3.3339791897404345E-21}	[HSPB1, ZDHHC7]	[ESR1, ESR2, HSPB1, ZDHHC21, ZDHHC7]
R-HSA:9023840	REACTOME_Reactions_26.12.2019	HATs and coactivators are recruited to the CTSD gene	[-1]	[Group46, Group57]	3	33333332	1.71377e+11	0.0026734752393733686	{Group46=1.1194048436203418E-9, Group57=1.7795149096468096E-20}	{Group46=4.701500343205435E-8, Group57=9.609380512092771E-19}	[EP300, SP1, USF2]	[EP300, ESR1, MED1, NCOA1, NCOA2, NCOA3, SP1, USF1, USF2]
R-HSA:9023846	REACTOME_Reactions_26.12.2019	Estrogen-responsive CTSD expression	[-1]	[Group46, Group57]	3	30.0	2.43741e+11	0.0036561132022176275	{Group46=1.1194048436203418E-9, Group57=1.7795149096468096E-20}	{Group46=4.701500343205435E-8, Group57=9.609380512092771E-19}	[EP300, SP1, USF2]	[CTSD, EP300, ESR1, MED1, NCOA1, NCOA2, NCOA3, SP1, USF1, USF2]
R-HSA:9038161	REACTOME_Reactions_26.12.2019	Progesterone stimulation promotes PGR:P4 binding to ESR1:ESTG	[-1]	[Group60]	2	33333332	5.22255e+10	0.044391710887920974	{Group60=1.8803350106455917E-29}	{Group60=1.0717909560679872E-27}	[HSP90AA1, PTGES3]	[ESR1, FKBP4, HSP90AA1, HSP90AB1, PGR, PTGES3]
R-HSA:912627	REACTOME_Reactions_26.12.2019	CBL ubiquitinates PI3K	[-1]	[Group55]	3	17647058	1.33905e+12	0.016202455489755685	{Group55=4.885497690121797E-15}	{Group55=2.442748845060898E-13}	[PIK3R1, UBC, YES1]	[CBL, FYN, GRB2, HCK, LYN, PIK3CA, PIK3CB, PIK3CD, PIK3R1, PIK3R2, PIK3R3, RPS27A, SYK, UBA52, UBB, UBC, YES1]
R-HSA:912631	REACTOME_Pathways_26.12.2019	Regulation of signaling by CBL	[-1]	[Group55]	3	13636364	2.96626e+12	0.029365976894906533	{Group55=4.885497690121797E-15}	{Group55=2.442748845060898E-13}	[PIK3R1, UBC, YES1]	[BLNK, CBL, CRK, CRKL, FYN, GRB2, HCK, LYN, PIK3CA, PIK3CB, PIK3CD, PIK3R1, PIK3R2, PIK3R3, RAPGEF1, RPS27A, SYK, UBA52, UBB, UBC, VAV1, YES1]
R-HSA:937061	REACTOME_Pathways_26.12.2019	TRIF(TICAM1)-mediated TLR4 signaling	[-1]	[Group52]	5	5050505	3.2973e+11	0.03165407195259222	{Group52=6.312090300408837E-16}	{Group52=3.219166053208507E-14}	[FOS, IKBKE, IKBKG, MAPK7, UBC]	[AGER, APP, ATF1, ATF2, BIRC2, BIRC3, BTRC, CASP8, CD14, CHUK, CREB1, CUL1, DUSP3, DUSP4, DUSP6, DUSP7, ELK1, FADD, FBXW11, FOS, HMGB1, IKBKB, IKBKE, IKBKG, IRAK1, IRAK2, IRF3, IRF7, JUN, LY96, MAP2K1, MAP2K3, MAP2K4, MAP2K6, MAP2K7, MAP3K7, MAP3K8, MAPK1, MAPK10, MAPK11, MAPK14, MAPK3, MAPK7, MAPK8, MAPK9, MAPKAPK2, MAPKAPK3, MEF2A, MEF2C, NFKB1, NFKB2, NFKBIA, NFKBIB, NKIRAS1, NKIRAS2, NOD1, NO…
R-HSA:948021	REACTOME_Pathways_26.12.2019	Transport to the Golgi and subsequent modification	[-1]	[Group45, Group58]	10	54054055	1.99648e+09	4.01293e+10	{Group45=2.4070411545515687E-12, Group58=1.061913628013914E-27}	{Group45=1.1794501657302687E-10, Group58=5.946716316877918E-26}	[ANK2, ANKRD28, GBF1, MAN1A2, MAN2A1, NAPG, SEC13, SEC23IP, TMED9, TUBA1C]	[ACTR10, ACTR1A, ANK1, ANK2, ANK3, ANKRD28, ARCN1, AREG, ARF1, ARF3, ARF4, ARF5, ARFGAP1, ARFGAP2, ARFGAP3, B4GALT1, B4GALT2, B4GALT3, B4GALT4, B4GALT5, B4GALT6, BET1, BET1L, CAPZA1, CAPZA2, CAPZA3, CAPZB, CD55, CD59, CGA, CHST10, CHST8, CNIH1, CNIH2, CNIH3, COG1, COG2, COG3, COG4, COG5, COG6, COG7, COG8, COL7A1, COPA, COPB1, COPB2, COPE, COPG1, COPG2, COPZ1, COPZ2, CSNK1D, CTSC, CTSZ, DCTN1, DCT…
R-HSA:9648025	REACTOME_Pathways_26.12.2019	EML4 and NUDC in mitotic spindle formation	[-1]	[Group59]	10	85470085	2.5203e+06	5.44384e+08	{Group59=8.611566495561773E-19}	{Group59=4.56413024264774E-17}	[KNTC1, NDC80, NUF2, NUP107, RCC2, SEC13, SKA1, TAOK1, TUBA1C, ZWILCH]	[AHCTF1, AURKB, B9D2, BIRC5, BUB1, BUB1B, BUB3, CDC20, CDCA8, CENPA, CENPC, CENPE, CENPF, CENPH, CENPI, CENPK, CENPL, CENPM, CENPN, CENPO, CENPP, CENPQ, CENPS, CENPS-CORT, CENPT, CENPU, CKAP5, CLASP1, CLASP2, CLIP1, DSN1, DYNC1H1, DYNC1I1, DYNC1I2, DYNC1LI1, DYNC1LI2, DYNLL1, DYNLL2, EML4, ERCC6L, INCENP, ITGB3BP, KIF18A, KIF2A, KIF2B, KIF2C, KNL1, KNTC1, MAD1L1, MAD2L1, MAPRE1, MIS12, NDC80, NDE…
R-HSA:9648114	REACTOME_Reactions_26.12.2019	EML4 recruits NUDC to mitotic spindle	[-1]	[Group59]	10	877193	1.95366e+07	4.25898e+08	{Group59=8.611566495561773E-19}	{Group59=4.56413024264774E-17}	[KNTC1, NDC80, NUF2, NUP107, RCC2, SEC13, SKA1, TAOK1, TUBA1C, ZWILCH]	[AHCTF1, AURKB, B9D2, BIRC5, BUB1, BUB1B, BUB3, CDC20, CDCA8, CENPA, CENPC, CENPE, CENPF, CENPH, CENPI, CENPK, CENPL, CENPM, CENPN, CENPO, CENPP, CENPQ, CENPS, CENPS-CORT, CENPT, CENPU, CKAP5, CLASP1, CLASP2, CLIP1, DSN1, DYNC1H1, DYNC1I1, DYNC1I2, DYNC1LI1, DYNC1LI2, DYNLL1, DYNLL2, EML4, ERCC6L, INCENP, ITGB3BP, KIF18A, KIF2A, KIF2B, KIF2C, KNL1, KNTC1, MAD1L1, MAD2L1, MAPRE1, MIS12, NDC80, NDE…
R-HSA:983152	REACTOME_Reactions_26.12.2019	Transfer of ubiquitin from E1 to E2	[-1]	[Group35]	4	9302325	1.27131e+11	0.01563710993328941	{Group35=3.0259110525416144E-6}	{Group35=9.682915368133166E-5}	[UBC, UBE2E3, UBE2O, UBE2W]	[ATG7, CDC34, RPS27A, TMEM189-UBE2V1, UBA1, UBA3, UBA5, UBA52, UBA6, UBA7, UBB, UBC, UBE2A, UBE2B, UBE2C, UBE2D1, UBE2D2, UBE2D3, UBE2D4, UBE2E1, UBE2E2, UBE2E3, UBE2F, UBE2G1, UBE2G2, UBE2H, UBE2J1, UBE2J2, UBE2K, UBE2L3, UBE2L6, UBE2M, UBE2N, UBE2O, UBE2Q1, UBE2Q2, UBE2R2, UBE2S, UBE2U, UBE2V1, UBE2V2, UBE2W, UBE2Z]
WP:127	WikiPathways_26.12.2019	IL-5 Signaling Pathway	[-1]	[Group47, Group52, Group54, Group55, Group57]	2	5.0	0.023770958824841367	0.023770958824841367	{Group47=1.7114979479052731E-7, Group52=6.312090300408837E-16, Group54=6.061780344982608E-23, Group55=4.885497690121797E-15, Group57=1.7795149096468096E-20}	{Group47=6.503692202040038E-6, Group52=3.219166053208507E-14, Group54=3.3339791897404345E-21, Group55=2.442748845060898E-13, Group57=9.609380512092771E-19}	[FOS, PIK3R1]	[AKT1, BCL2, BTK, CSF2RB, ELK1, FOS, FOXO3, GRB2, GSK3A, GSK3B, IL2, IL5RA, JAK1, JAK2, JUN, KRAS, LYN, MAP2K1, MAP2K2, MAPK1, MAPK3, MAPT, MYC, PIK3CG, PIK3R1, PIK3R2, PTPN11, RAF1, RPS6, RPS6KA1, RPS6KB1, RPS6KB2, SHC1, SOS1, SPRED1, STAT1, STAT3, STAT5A, STAT5B, SYK]
WP:195	WikiPathways_26.12.2019	IL-1 signaling pathway	[-1]	[Group50, Group52]	4	7017544	3.81094e+12	0.034679550740103066	{Group50=7.470222805708178E-10, Group52=6.312090300408837E-16}	{Group50=3.212195806454516E-8, Group52=3.219166053208507E-14}	[IKBKG, IL1RAP, MAP3K3, PIK3R1]	[AKT1, ATF2, CCL2, CHUK, ECSIT, HSPB2, IKBKB, IKBKG, IL1A, IL1B, IL1R1, IL1RAP, IRAK1, IRAK2, IRAK3, IRAK4, JUN, MAP2K1, MAP2K2, MAP2K3, MAP2K4, MAP2K6, MAP2K7, MAP3K1, MAP3K14, MAP3K2, MAP3K3, MAP3K7, MAPK1, MAPK14, MAPK3, MAPK8, MAPK9, MAPKAPK2, MIR6502, MIR718, MYD88, NFKB1, NFKBIA, NFKBIB, PELI1, PELI2, PIK3R1, PIK3R2, PLCG1, PRKCZ, PTPN11, REL, RELA, SQSTM1, TAB1, TAB2, TAB3, TOLLIP, TRAF6, …
WP:1982	WikiPathways_26.12.2019	Sterol Regulatory Element-Binding Proteins (SREBP) signalling	[-1]	[Group40]	5	6849315	7.85632e+10	0.010448904246245241	{Group40=2.338483200259203E-10}	{Group40=1.0757022721192335E-8}	[INSIG1, MBTPS1, SCARB1, SEC13, SP1]	[ACACA, ACLY, ACSS1, AKT1, AMFR, ATF6, CAMP, CDK8, CREB1, CYP51A1, DBI, FASN, FDFT1, FDPS, FGF21, GPAM, GSK3A, HMGCR, HMGCS1, IDI1, INS, INSIG1, INSIG2, KPNB1, LDLR, LPIN1, LPL, LSS, MBTPS1, MBTPS2, MDH1, MED15, MIR33A, MIR33B, MIR6764, MIR6886, MTOR, MVD, NFYA, NR1H2, PIK3CA, PPARG, PPARGC1B, PRKAA1, PRKAA2, PRKAB1, PRKAB2, PRKACA, PRKAG1, PRKAG2, PRKAG3, RBP4, RNF139, SAR1A, SAR1B, SCAP, SCARB1…
WP:2526	WikiPathways_26.12.2019	PDGF Pathway	[-1]	[Group47, Group52, Group54, Group55, Group57]	2	5.0	0.023770958824841367	0.023770958824841367	{Group47=1.7114979479052731E-7, Group52=6.312090300408837E-16, Group54=6.061780344982608E-23, Group55=4.885497690121797E-15, Group57=1.7795149096468096E-20}	{Group47=6.503692202040038E-6, Group52=3.219166053208507E-14, Group54=3.3339791897404345E-21, Group55=2.442748845060898E-13, Group57=9.609380512092771E-19}	[FOS, PIK3R1]	[ARFIP2, CDC42, CHUK, COX2, ELK1, FOS, GRB2, HRAS, JAK1, JUN, MAP2K1, MAP2K4, MAP3K1, MAPK1, MAPK3, MAPK8, NFKB1, NFKBIA, PAK1, PDGFA, PDGFB, PDGFRB, PIK3R1, PLA2G4A, PLCG1, PTPN11, RAC1, RAF1, RASA1, RHOA, SHC1, SOS1, SRC, SRF, STAT1, STAT3, TIAM1, VAV1, VAV2, WASL]
WP:262	WikiPathways_26.12.2019	EBV LMP1 signaling	[-1]	[Group50, Group51, Group52]	3	12.5	3.86424e+12	0.03477813267623432	{Group50=7.470222805708178E-10, Group51=6.012467780572305E-12, Group52=6.312090300408837E-16}	{Group50=3.212195806454516E-8, Group51=2.8859845346747065E-10, Group52=3.219166053208507E-14}	[HSP90AA1, IKBKG, MAP3K3]	[CCL20, CCL5, CHUK, CXCL8, HSP90AA1, IFNB1, IKBKB, IKBKG, IRAK1, MAP3K14, MAP3K3, MAP3K7, MAPK1, MAPK8, MIR718, NFKB1, NFKB2, NFKBIA, PDLIM7, RELA, TNF, TRADD, TRAF1, TRAF6]
WP:366	WikiPathways_26.12.2019	TGF-beta Signaling Pathway	[-1]	[Group54, Group57]	7	5263158	1.64172e+11	0.0026103358883231417	{Group54=6.061780344982608E-23, Group57=1.7795149096468096E-20}	{Group54=3.3339791897404345E-21, Group57=9.609380512092771E-19}	[EP300, FOS, PIK3R1, RBL1, SMURF2, SP1, TGFBR3]	[AKT1, APP, ATF2, ATF3, AXIN1, BCAR1, BTRC, CAV1, CCNB2, CCND1, CDC42, CDK1, CDKN1A, CDKN2B, CITED1, COL1A2, COPS5, CREBBP, CUL1, DAB2, DCP1A, E2F4, E2F5, EID2, EP300, ETS1, FN1, FOS, FOSB, FOXH1, FOXP3, GRB2, HDAC1, HGS, ITCH, ITGA2, ITGB1, ITGB3, ITGB4, JUN, JUNB, JUND, KLF10, KLF11, KLF6, LIMK2, MAP2K1, MAP2K2, MAP2K3, MAP2K4, MAP2K6, MAP3K7, MAP4K1, MAPK1, MAPK14, MAPK4, MAPK8, MAPK9, MEF2A, …
WP:3878	WikiPathways_26.12.2019	ATM Signaling Network in Development and Disease	[-1]	[Group04]	4	8695652	1657572284251	0.019227838497311668	{Group04=1.6575722842510058E-4}	{Group04=0.00281787288322671}	[ATMIN, HSPB1, IKBKG, KAT5]	[ATF2, ATM, ATMIN, ATR, AURKB, BUB1, CDK1, CDK5, CDK5R1, CEP63, CHEK1, CHEK2, DCLRE1C, G6PD, H2AFX, HDAC4, HMGN1, HSPB1, IKBKG, KAT5, LBR, MAP3K5, MDC1, MIR4741, MRE11, MTOR, NBN, NFKB1, PPM1D, PPP5C, PRKAA1, PRKDC, PTPA, RAD50, RASGRF1, RBBP8, RIF1, RNF168, RNF20, RNF40, RNF8, SMC1A, STK11, TP53BP1, TRIM28, TSC2]
WP:3937	WikiPathways_26.12.2019	Microglia Pathogen Phagocytosis Pathway	[-1]	[Group47, Group55, Group57]	2	5.0	0.023770958824841367	0.023770958824841367	{Group47=1.7114979479052731E-7, Group55=4.885497690121797E-15, Group57=1.7795149096468096E-20}	{Group47=6.503692202040038E-6, Group55=2.442748845060898E-13, Group57=9.609380512092771E-19}	[PIK3C2A, PIK3R1]	[ARPC1B, C1QA, C1QB, C1QC, CYBA, CYBB, FCER1G, FCGR1A, HCK, ITGAM, ITGB2, LAT, LYN, NCF1, NCF2, NCF4, NCKAP1L, PIK3C2A, PIK3C3, PIK3CA, PIK3CB, PIK3CD, PIK3CG, PIK3R1, PIK3R2, PIK3R3, PIK3R6, PLCG2, PTPN6, RAC1, RAC2, RAC3, SIGLEC7, SYK, TREM1, TREM2, TYROBP, VAV1, VAV2, VAV3]
WP:4224	WikiPathways_26.12.2019	Purine metabolism and related disorders	[-1]	[Group49]	4	18181818	8.31717e+08	0.0014305537628426725	{Group49=5.376125951096464E-7}	{Group49=1.935405342394727E-5}	[ATIC, GART, ITPA, PNP]	[ADA, ADSL, ADSS, AMPD1, AOX1, APRT, ATIC, DGUOK, GART, GRM5, HPRT1, IMPDH1, ITPA, MAT2A, PAICS, PFAS, PNP, PPAT, PRPS1, RRM2B, TPMT, XDH]
WP:4659	WikiPathways_26.12.2019	Gastrin Signaling Pathway	[-1]	[Group54, Group57]	8	7017544	4.66267e+07	9.04559e+10	{Group54=6.061780344982608E-23, Group57=1.7795149096468096E-20}	{Group54=3.3339791897404345E-21, Group57=9.609380512092771E-19}	[ANXA2, CD44, FOS, GNAQ, KAT5, PIK3R1, SP1, YES1]	[AKT1, ANXA2, ARHGEF28, ARRB1, ARRB2, ATF2, BAD, BCAR1, BCL2L1, BIRC2, BIRC3, BIRC5, BMP2, CASP3, CCKBR, CCND1, CD44, CDC42, CDH1, CDKN1A, CDKN1B, CDKN2A, CHGA, CHUK, CLDN1, CREB1, CRK, CTNNB1, CXCL8, EGFR, EGR1, EIF4EBP1, ELAVL1, ELK1, FOS, FOXO1, FOXO3, FYN, GAST, GNAQ, GRB2, GSK3B, HDAC7, HDC, HRAS, IKBKB, IL2, IRS1, ITGB1, JAG1, JAK2, JUN, KAT5, KIT, KLF4, KRAS, LAMTOR3, MAP2K1, MAP3K11, MAPK…
WP:500	WikiPathways_26.12.2019	Glycogen Synthesis and Degradation	[-1]	[Group06]	2	5.0	0.023770958824841367	0.023770958824841367	{Group06=0.023770958824841367}	{Group06=0.023770958824841367}	[AGL, PPP2R3A]	[AGL, CALM1, CALM2, CALM3, GBE1, GSK3A, GSK3B, GYG1, GYG2, GYS1, GYS2, HK1, HK2, HK3, HKDC1, PGM1, PHKA1, PHKA2, PHKB, PHKG1, PHKG2, PPP2CA, PPP2CB, PPP2R1A, PPP2R1B, PPP2R2A, PPP2R2B, PPP2R2C, PPP2R3A, PPP2R3B, PPP2R5A, PPP2R5B, PPP2R5C, PPP2R5D, PPP2R5E, PTPA, PYGB, PYGL, PYGM, UGP2]
WP:712	WikiPathways_26.12.2019	Estrogen signaling pathway	[-1]	[Group50, Group52, Group57]	3	13043478	3.39617e+12	0.03192397960046788	{Group50=7.470222805708178E-10, Group52=6.312090300408837E-16, Group57=1.7795149096468096E-20}	{Group50=3.212195806454516E-8, Group52=3.219166053208507E-14, Group57=9.609380512092771E-19}	[FOS, IKBKG, SP1]	[AKT1, BCL2, BRAF, CHUK, CREB1, ELK1, ESR1, FOS, GNAS, GNB1, GNGT1, GPER1, IKBKB, IKBKG, JUN, MAP2K1, MAPK1, MAPK14, MAPK9, NFKB1, PIK3CA, PRKACA, SP1]
ds:H00269	KEGG-HUMAN-DISEASE_26.12.2019	Primary microcephaly	[-1]	[Group25]	4	16.0	1.41814e+11	0.002269020882171295	{Group25=1.4181380513570592E-5}	{Group25=3.9707865437997657E-4}	[ASPM, CEP152, MCPH1, WDFY3]	[ANKLE2, ASPM, CDK5RAP2, CDK6, CENPE, CENPJ, CEP135, CEP152, CIT, COPB2, KIF14, KNL1, MAP11, MCPH1, MFSD2A, NCAPD2, NCAPD3, NCAPH, NUP37, PHC1, SASS6, STIL, WDFY3, WDR62, ZNF335]

## Sheet: Caption
Table S2. ClueGo and CluePedia pathway analysis of identified GLO1-related genes. Table shows ClueGo and CluePedia pathway analysis of 370 GLO1-related genes dysregulated in RNA-Seq analysis. More than 60 clustered pathways resulted from this enrichment.
