# Supplementary material for: Discovery of GLO1 New Related Genes and Pathways by RNA-Seq on A2E-Stressed Retinal Epithelial Cells Could Improve Knowledge on Retinitis Pigmentosa
Source: Antioxidants (Basel). 2020 May 13;9(5):416. doi: 10.3390/antiox9050416 (PMC7278727; doi:10.3390/antiox9050416)
Supplement: Supplementary file 1 [file antioxidants-09-00416-s001.zip › Table S3_Revised.xlsx]

## Sheet: Table S3
Function	Groups	Group Genes
ATM Signaling Network in Development and Disease	Group04	ATMIN|HSPB1|IKBKG|KAT5
Asparagine N-linked glycosylation	Group45	ANK2|ANKRD28|CANX|CMAS|GBF1|GFPT1|GNPDA2|MAN1A2|MAN2A1|NAPG|NUS1|PGM3|SEC13|SEC23IP|ST6GALNAC5|TMED9|TUBA1C|UBC
C2CD3 and OFD1 recruit 5 distal appendage proteins to the centriole	Group48	C2CD3|CEP152|CEP97|HSP90AA1|SCLT1|SSNA1
Clathrin recruits PIK3C2A	Group24	EPS15|ITSN1|PIK3C2A|SCARB2|UBC
ESR-mediated signaling	Group42	ADCY6|EP300|FABP5|FOS|GNAQ|HSP90AA1|HSPB1|KANK1|KAT5|MMP2|NRIP1|PIK3R1|PTGES3|RAD21|SP1|USF2|ZDHHC7
Estrogen signaling pathway	Group39	ADCY6|FOS|GNAQ|HSP90AA1|MAP3K3|MAPK7|MMP2|PDGFC|PIK3R1|SP1|TUBA1C
Estrogen-dependent gene expression	Group57	ADCY6|ANXA2|ARHGEF12|BMPR1B|CD44|COL4A3|EFNA5|EP300|FANCF|FOS|GNAQ|HSP90AA1|HSPB1|HTRA1|IKBKG|KANK1|KAT5|MAP3K3|MMP2|NRIP1|PDGFC|PIK3C2A|PIK3R1|PIP5K1B|PLAT|PPP3CC|PTGES3|RAD21|RBL1|SMURF2|SP1|TGFBR3|UBC|USF2|USP47|WIPF1|YES1|ZDHHC7
Expression of STAT3-upregulated cytosolic proteins	Group51	ARHGEF2|BMPR1B|COL4A3|EP300|FOS|HSP90AA1|IKBKG|IRF4|MAP3K3|MAPK7|MGST3|MMP2|PDGFC|PIK3R1|PLAT|PTGES3|UBC
Extra-nuclear estrogen signaling	Group55	ADCY6|CDC27|EFNA5|EP300|FANCF|FOS|GNAQ|HSP90AA1|HSPB1|IKBKG|IL1RAP|IRF4|KIF22|MMP2|PDGFC|PIK3C2A|PIK3R1|PLAT|PPP3CC|SMURF2|SP1|UBC|USP47|YES1|ZDHHC7
Fluid shear stress and atherosclerosis	Group44	ADCY6|ARHGEF2|BMPR1B|EP300|FOS|GNAQ|HSP90AA1|HSPB1|IKBKE|IKBKG|MAPK7|MGST3|MMP2|PDGFC|PIK3R1|PLAT|SP1|UBC|ZDHHC7
Folate biosynthesis	Group18	AKR1B1|GPHN|QDPR
Gastrin Signaling Pathway	Group54	ADCY6|ANXA2|ARHGEF2|ASIC2|BMPR1B|CD44|CDC27|EP300|FABP5|FOS|GNAQ|HSP90AA1|HSPB1|IKBKG|IL1RAP|IRF4|KANK1|KAT5|KIF22|MAP3K3|MAPK7|MGST3|MMP2|NRIP1|PDE8A|PDGFC|PIK3R1|PIP5K1B|PLAT|PTGES3|RAD21|RBL1|SCARB1|SMURF2|SP1|TGFBR3|UBC|USF2|YES1|ZDHHC7
Glycogen Synthesis and Degradation	Group06	AGL|PPP2R3A
Glycolysis	Group58	AGL|ALDOA|ALDOC|ANK2|ANKRD28|BPGM|CAND1|CANX|CMAS|EP300|GALK2|GBF1|GFPT1|GLO1|GNPDA2|HOGA1|HOOK3|HSP90AA1|HSPA14|IGBP1|INSIG1|KIF22|KLHL12|MAN1A2|MAN2A1|MYO18A|NAPG|NUDT16|NUP107|NUS1|PGAM1|PGM3|PGP|PNP|PTGES3|RNASE4|SCARB2|SEC13|SEC23IP|SLC4A4|ST6GALNAC5|TMED9|TUBA1C|UBC|XRCC5
Glyoxylate and dicarboxylate metabolism	Group34	GLO1|GRHPR|HOGA1|MCEE|PGP
Golgi vesicle budding	Group40	ANKRD28|GBF1|INSIG1|KLHL12|MBTPS1|MYO18A|RNASE4|SCARB1|SEC13|SEC23IP|SP1|TMED9
Human T-cell leukemia virus 1 infection	Group52	ADCY6|ARHGEF12|ARHGEF2|BMPR1B|CANX|CDC27|EP300|FOS|HSP90AA1|IFI16|IKBKE|IKBKG|IL1RAP|IRF4|KAT5|MAP3K3|MAPK7|MGST3|MMP2|PDGFC|PIK3R1|PIP5K1B|PLAT|PPP3CC|SP1|TBPL1|UBC|WIPF1|XRCC5
M band	Group09	ALDOA|ANK2|ANKH
MAP kinase kinase kinase activity	Group01	MAP3K13|MAP3K3|MAP3K9|TAOK1
MMP2, MMP7, MMP9 bind CD44	Group05	CD44|MMP2
Major pathway of rRNA processing in the nucleolus and cytosol	Group53	C1D|CANX|CNOT9|DDX21|EEFSEC|EP300|EXOSC8|GSR|HSP90AA1|HSPA14|MTREX|N6AMT1|NNMT|NUDT16|NUP107|PTGES3|RPL27A|RPL34|RPLP1|RPS12|RRP9|SEC13|SRP19|SRPRB|UTP20
Metabolism of nucleotides	Group49	ADCY6|ATIC|GART|GMPS|GSR|ITPA|NUDT16|PDE8A|PNP|UMPS
Ndc80 complex	Group28	KIF22|NDC80|NUF2|VPS4B
Plasma lipoprotein assembly, remodeling, and clearance	Group15	LSR|MBTPS1|P4HB|PCSK5|SCARB1
Primary microcephaly	Group25	ASPM|CEP152|MCPH1|WDFY3
Prostate cancer	Group43	ANXA2|COL4A3|EP300|FOS|HSP90AA1|IKBKG|PDGFC|PIK3R1|PIP5K1B|PLAT|SP1
RORA, EP300, PPARGC1A, NRIP1 bind ARNTL (BMAL1) gene	Group23	EP300|NRIP1
RUNX1 interacts with co-factors whose precise effect on RUNX1 targets is not known	Group38	ARID2|ASPM|AUTS2|CBX4|EP300|IRF4|KAT5|TAOK1|TERF2IP
RZZ complex	Group17	KNTC1|ZWILCH
Retrograde transport at the Trans-Golgi-Network	Group03	ARL1|NAPG|STX10|USP6NL
Rho GTPase cycle	Group33	ARHGAP21|ARHGEF12|ARHGEF2|DLC1|FAM13A|ITSN1|RHOBTB1|SRGAP1
SMURFs ubiquitinate RUNX3	Group56	BMPR1B|EP300|FOS|GTF2H1|HTRA1|IFI16|IKBKG|INO80|MAPK7|MNAT1|NFRKB|RBL1|SMURF2|SP1|TGFBR3|UBC|XRCC5
SUMOylation	Group21	CBX4|CHD3|EP300|IKBKE|IKBKG|NRIP1|NUP107|RAD21|SEC13|SENP1
Signaling by Nuclear Receptors	Group46	EP300|FABP5|FOS|HSP90AA1|HSPB1|KANK1|KAT5|MMP2|NRIP1|PIK3R1|PTGES3|RAD21|SP1|USF2|ZDHHC7
Synthesis of PIPs at the plasma membrane	Group47	C1D|DLC1|EFNA5|FOS|KANK1|PIK3C2A|PIK3R1|PIP5K1B|PTPN13|RCC2|SBF2|UBC
Th17 cell differentiation	Group50	ADCY6|ASIC2|EP300|FOS|GNAQ|HSP90AA1|IKBKE|IKBKG|IL1RAP|IRF4|MAP3K3|MAPK7|MMP2|PDGFC|PIK3R1|PLAT|PPP3CC|SP1
Thyroid hormone synthesis	Group19	ADCY6|CANX|GNAQ|GSR|PAX8
Ubiquitin mediated proteolysis	Group35	CDC27|CUL7|RHOBTB1|SMURF2|UBC|UBE2E3|UBE2O|UBE2W
Unfolded Protein Response (UPR)	Group00	CUL7|EXOSC8|GFPT1|MBTPS1|SRPRB
Vitamin digestion and absorption	Group20	BTD|LMBRD1|SCARB1
axo-dendritic transport	Group07	ASXL1|DTNBP1|HSPB1|KAT5|TBPL1|TRAK2
cellular hyperosmotic response	Group13	AKR1B1|ARHGEF2|XRCC5
chromosomal region	Group59	ANTXR1|ASXL1|CCT4|CDC27|CEP152|DLC1|FMNL2|HSP90AA1|KIF22|KNTC1|NABP1|NDC80|NUF2|NUP107|PTGES3|RAD21|RCC2|SEC13|SKA1|SKA3|SSNA1|TAOK1|TBPL1|TEAD1|TERF2IP|THOC3|TINF2|TUBA1C|UBC|XRCC5|ZNF276|ZWILCH
epicardium-derived cardiac fibroblast cell development	Group12	PDCD4|TGFBR3
establishment of mitotic spindle orientation	Group02	ARHGEF2|ASXL1|MCPH1|NDC80
inositol phosphate-mediated signaling	Group10	CHORDC1|IGBP1|MAPK7|PKD2|PPP3CC
integral component of lumenal side of endoplasmic reticulum membrane	Group14	CANX|PKD2
kidney morphogenesis	Group31	ASXL1|GZF1|IRX3|LGR4|PAX8|PKD2
lipoprotein particle receptor activity	Group26	ANXA2|ANXA3|C1D|PRDX6|SCARB1
lung alveolus development	Group32	ASXL1|MAN1A2|MAN2A1|PTGES3
melanosome	Group41	ANXA2|CANX|CCT4|DTNBP1|EP300|HSP90AA1|LARP1|P4HB|PDCD4|PPIB|RNASE4|SH3YL1|SP1|VPS4B
negative regulation of cell-substrate adhesion	Group36	C1D|DLC1|EFNA5|KANK1|PIK3R1|RCC2
nuclear ubiquitin ligase complex	Group08	CBX4|CDC27|CUL7|GRHPR
positive regulation of epithelial cell migration	Group29	ANXA3|ATP5F1B|HSPB1|MAP3K3|MAPRE2|NUS1|PIK3C2A|PKD2|PRCP|SCARB1|SP1
protein heterotetramerization	Group11	ANXA2|CBR4|PKD2
regulation of lamellipodium organization	Group16	AUTS2|CD44|KANK1|NAA25
regulation of mRNA splicing, via spliceosome	Group30	DYRK1A|HNRNPA1|PRDX6|RBM15B|RBM25|SON|YTHDC1
regulation of microtubule polymerization or depolymerization	Group27	ARHGEF2|DYRK1A|MAPRE2|SKA1|SKA3|TAOK1|TMSB10
telomere maintenance via telomerase	Group60	ANTXR1|ASXL1|CANX|CCT4|DLC1|EP300|FOS|HNRNPA1|HSP90AA1|HSPA14|IGBP1|IKBKG|KANK1|KAT5|KIF22|KNTC1|NABP1|NDC80|NRIP1|NUF2|NUP107|PDGFC|PGAM1|PIK3R1|PKD2|PLAT|POLA1|POLL|PTGES3|RAD21|RCC2|RPL27A|RPL34|RPLP1|RPS12|SCARB2|SEC13|SKA1|SKA3|SLC4A4|SP1|STIP1|TBPL1|TEAD1|TERF2IP|THOC3|TINF2|TUBA1C|USF2|XRCC5|ZNF276|ZWILCH
trans-Golgi Network Vesicle Budding	Group22	AP4E1|DTNBP1|GAK|GBF1|PIK3C2A|TXNDC5
translational termination	Group37	ANXA2|MRPS11|MRPS33|MRPS6|N6AMT1|RPS12|TXNDC5
Unclustered Gene		Function
MORC4		In human, the four current members of the microrchidia (morc) gene family share an N-terminal ATPase-like ATP-binding region and a CW four-cysteine zinc-finger motif. The protein encoded by this gene also has a nuclear matrix binding domain and a two-stranded coiled-coil motif near its C-terminus. This gene is widely expressed at low levels in normal tissues and has elevated expression in placent…
IPO7		The importin-alpha/beta complex and the GTPase Ran mediate nuclear import of proteins with a classical nuclear localization signal. The protein encoded by this gene is a member of a class of approximately 20 potential Ran targets that share a sequence motif related to the Ran-binding site of importin-beta. Similar to importin-beta, this protein prevents the activation of Ran's GTPase by RanGAP1 a…
NFIA		This gene encodes a member of the NF1 (nuclear factor 1) family of transcription factors. Multiple transcript variants encoding different isoforms have been found for this gene. [provided by RefSeq, Sep 2011]. Gene Ontology (GO) annotations related to this gene include DNA-binding transcription factor activity and RNA polymerase II proximal promoter sequence-specific DNA binding. An important par…
SIK3		SIK3 (SIK Family Kinase 3) is a Protein Coding gene. Diseases associated with SIK3 include Spondyloepimetaphyseal Dysplasia, Krakow Type and Mesomelia. Among its related pathways are LKB1 signaling events. Gene Ontology (GO) annotations related to this gene include transferase activity, transferring phosphorus-containing groups and protein tyrosine kinase activity. An important paralog of this ge…
FBXW2		F-box proteins are an expanding family of eukaryotic proteins characterized by an approximately 40 amino acid motif, the F box. Some F-box proteins have been shown to be critical for the ubiquitin-mediated degradation of cellular regulatory proteins. In fact, F-box proteins are one of the four subunits of ubiquitin protein ligases, called SCFs. SCF ligases bring ubiquitin conjugating enzymes to s…
CTIF		CTIF is a component of the CBP80 (NCBP1; MIM 600469)/CBP20 (NCBP2; MIM 605133) translation initiation complex that binds cotranscriptionally to the cap end of nascent mRNA. The CBP80/CBP20 complex is involved in a simultaneous editing and translation step that recognizes premature termination codons (PTCs) in mRNAs and directs PTC-containing mRNAs toward nonsense-mediated decay (NMD). On mRNAs wi…
RFFL		RFFL (Ring Finger And FYVE Like Domain Containing E3 Ubiquitin Protein Ligase) is a Protein Coding gene. Among its related pathways are Gene Expression and TNFR1 Pathway. Gene Ontology (GO) annotations related to this gene include protein kinase binding and ubiquitin protein ligase binding. An important paralog of this gene is RNF34. E3 ubiquitin-protein ligase that regulates several biological p…
GALNT10		This gene encodes a member of the GalNAc polypeptide N-acetylgalactosaminyltransferases. These enzymes catalyze the first step in the synthesis of mucin-type oligosaccharides. These proteins transfer GalNAc from UDP-GalNAc to either serine or threonine residues of polypeptide acceptors. The protein encoded by this locus may have increased catalytic activity toward glycosylated peptides compared t…
ANKH		This gene encodes a multipass transmembrane protein that is expressed in joints and other tissues and controls pyrophosphate levels in cultured cells. Gene Ontology (GO) annotations related to this gene include inorganic phosphate transmembrane transporter activity and inorganic diphosphate transmembrane transporter activity. Regulates intra- and extracellular levels of inorganic pyrophosphate (P…

## Sheet: Caption
Table S3. Pathways analysis of the 22 GLO1 most related neighbor genes. Table shows results obtained from pathways analysis involving the 22 GLO1 (green text) most related neighbor genes (red text), clustered in groups or unclustered. Most significant (emerged from statistical analysis whose results are available in Table S2) are shown with yellow background.
